# Supplementary material for: Kir2.1 dysfunction at the sarcolemma and the sarcoplasmic reticulum causes arrhythmias in a mouse model of Andersen–Tawil syndrome type 1
Source: Nat Cardiovasc Res. 2022 Oct 17;1(10):900–17. doi: 10.1038/s44161-022-00145-2 (PMC11358039; doi:10.1038/s44161-022-00145-2)
Supplement: Supplementary file 4 — Statistical Source Data [file 44161_2022_145_MOESM4_ESM.xlsx]

## Sheet: Figure 1e
			% of cells
			Slide 1	Slide 2	Slide 3
	Viral genomes / cell (%)	0	0.42	10.64	11.13
		1	28	45.45	44.53
		2	29.68	17.74	16.14
		3	18.32	13.08	11.87
		4	12.42	8.43	7.05
		5	4.84	2.22	4.82
		6	3.58	1.55	2.04
		7	1.47	0.67	1.48
		8	0.42	0.22	0.74
		>9	0.84	0	0.19

## Sheet: Figure 1f
	Kir2.1/GAPDH Normalized levels
	Non-infected	Kir2.1WT	Kir2.1Δ314-315
	0.835698	2.1446	1.28946
	0.742837	1.38878	1.01015
	1.21465	1.07566	0.873662

## Sheet: Figure 1g
	Kir2.1 at the sarcolemma (%)
	Kir2.1WT			Kir2.1Δ314-315
	94.93	98.74	99.06	98.03	1.29	36.66
	88.27	96.58	98.81	98.5	37.29	40.85
	99.47	92.81	99.16	89.41	47.57	47.62
	99.42	91.39	78.97	80.36	14.39	19.03
	97.78	73.09	78.66	62.49	17.78	91.33
	99.74	98.19		67.92	1.35
	99.86	83.03		44.04	40.61
	98.95	91.45		1.9	86.23
		96.15		7.54	81.91
		99.8		20.51
		99.82		15.28
				46.58
				39.17
				2.3
