# Supplementary material for: Kir2.1 dysfunction at the sarcolemma and the sarcoplasmic reticulum causes arrhythmias in a mouse model of Andersen–Tawil syndrome type 1
Source: Nat Cardiovasc Res. 2022 Oct 17;1(10):900–17. doi: 10.1038/s44161-022-00145-2 (PMC11358039; doi:10.1038/s44161-022-00145-2)
Supplement: Supplementary file 5 — Statistical Source Data [file 44161_2022_145_MOESM5_ESM.xlsx]

## Sheet: Figure 2b
			QRS (ms)
			Kir2.1WT						Kir2.1Δ314-315
	Time (s)	0	9.05	10.4875	7.7	9.4875	8.2125	8.1375	8.9625	11.775	8.7875	11.2125	9.2375	8.925	9.175	12.5	12.275	9.1125
		60	8.95	10.3	8.3	9.85	8.4	8.3	9.3375	11.4	9.0375	11.525	9.5875	9.0125	9.5125	13.1	13.0375	9.4875
		120	9.25	12.6	8.325	11.1375	8.95	8.9	9.8	11.9875	10.3625	12.2125	11.8375	9.525	13.3875	12.7375	13.425	10.225
		180	9.825	13.925	8.95	13.6625	9.7125	9.225	10.275	13.2	16.6875	13.825	16.6	10.4875	25.075	13.225	18.3125	14.1125
		240	11.1	13.2	9.75	17.15	11.4875	10.125	11.6625	16.675	20.7625	14.75	24.6	11.5375	30.5	14.6875	23.275	21.9
		300	11.8125	13.925	10.3	19.3	12.575	11.1625	13.1	18.725	26.55	15.675	25.7625	13.1375	31.1	15.775	21.7375	25.8
		360	12.7	14.6375	11.5	20.9	13.65	12.4375	15	19.925	27.075	16.7125	27.9875	14.875	38.425	17.1125	24.175	29.3625
			PR (ms)
			Kir2.1WT						Kir2.1Δ314-315
	Time (s)	0	45	40.8125	48.575	42.2	40.1875	47.425	82.8	52.8	38.0875	43.6125	41.45	37.2875	39.9625	43.0125	41.4125	36.75
		60	46.65	42.8375	50.0125	43.725	40.575	48.4	85.45	56.1625	40.2625	45.1125	42.55	41.275	40.5125	44.2375	43.4375	38.4875
		120	49.3	52.975	52.55	47.125	44.575	46.625	84.6	59.825	41.675	47.35	46.2	43.3875	49.575	47.1	50.275	41.7625
		180	53.0333	57.3667	53.325	52.925	60.1667	49.7	86.9833	67.3583	44.3667	49.1969	69.1667	47.65	72.25	50.4667	76.4667	61.2167
		240	58.25	61.1625	55.35	60.65	61.275	53.375	88.2875	79.375	50.85	55.425	86.725	53.675	82.125	54.6125	95.95	86.8
		300	63.0625	63.55	58.4438	68.4	69.1	55.0625	92.175	88.05	55.5	61.1375	94.85	59.025	93.025	59.5625	76.775	99.0875
		360	68.3	63	62.675	74.5	73.0375	61.0125	97.1	95.525	62.6	68.55	100.475	64.525	104	64.275	94.2875	105.45

## Sheet: Figure 2d
			QTc (ms)
			Kir2.1WT										Kir2.1Δ314-315
	Time (s)	0	30.1301	22.5329	20.217	26.6734	28.7709	25.595	28.7383	21.4502	28.2925	27.8379	37.0724	33.6325	32.2343	36.513	31.2109	33.7538	36.8185	37.3525	36.9761	38.2752
		60	27.1253	24.9068	25.5146	28.4127	25.2207	26.2612	29.3805	22.7466	26.7489	26.2657	40.0854	32.3551	25.197	35.153	33.0449	35.3031	36.2338	37.8497	37.0657	39.0404
		120	36.683	28.7127	51.8278	38.2507	29.8096	38.9855	42.6886	46.6471	38.1189	46.1096	50.1179	48.494	51.4873	46.8681	60.422	50.7558	51.5215	60.4027	39.3734	49.4286
		180	37.7106	21.6448	49.7181	34.6846	31.9104	39.345	45.5327	53.1468	35.5848	46.3644	46.7726	50.3158	51.4093	44.7967	59.667	52.7102	51.835	60.5722	51.2789	51.8941
		240	37.9101	20.9065	51.8088	34.191	29.2399	39.6701	44.2324	51.1367	36.6383	46.9466	43.5116	47.2114	50.3802	48.3175	59.9241	52.2504	54.5497	59.8788	50.5938	51.5009
		300	41.6468	18.8975	49.3785	32.4871	43.4222	41.4395	45.0834	34.493	41.2866	45.6374	39.746	44.3413	50.6807	45.6018	59.17	52.8916	54.6798	48.3017	51.8532	51.088
		360	40.6871	18.8975	50.6251	40.2097	43.0906	41.0259	42.0598	32.6248	41.1718	45.1364	32.1558	41.682	49.9521	41.4536	58.6288	53.5664	54.3939	51.4745	52.3126	49.4439
			PR (ms)
			Kir2.1WT										Kir2.1Δ314-315
	Time (s)	0	49.875	51.75	36.75	37.75	42.75	42.875	47.75	43.875	38.5	38.75	42.25	39.25	41	38.25	43.625	48.375	39	41.5	32.375	38.625
		60	50.625	54.5	39.5	44	42.75	44	49.25	45.125	40.375	40.875	43.625	39.125	125.75	39.25	46.375	49.125	39.75	41	41.5	44.5
		120	46.125	56	38.375	43	43.875	45.75	45.125	43.625	38.125	37.5	45.625	39.625	43.5	39.75	45.5	46.5	38.5	43.625	41	43.5
		180	52.25	68	43.5	50	50.75	52.375	51.25	50	42	40.875	52.125	44.625	49.875	43.5	49.5	52.375	42.75	47.75	45.5	48.375
		240	56.75	77.25	46.5	54.5	56.25	57.375	58.125	55.625	47.625	46.5	58.375	49.25	52.375	46.875	52.5	59.375	47.375	52.25	49	52.375
		300	60.875	77.25	50.625	57.75	60.375	60.75	65.375	61.875	49.5	51	65.375	53.25	56	50.5	56.875	64.125	51.25	55.25	53.375	55.75
		360	65.75	77.25	55.625	61	66.625	67	75.25	74.5	54	56.625	77.5	59.5	59.375	56.25	61.125	69.5	55.75	58.5	58.5	61.875
