# Supplementary material for: Kir2.1 dysfunction at the sarcolemma and the sarcoplasmic reticulum causes arrhythmias in a mouse model of Andersen–Tawil syndrome type 1
Source: Nat Cardiovasc Res. 2022 Oct 17;1(10):900–17. doi: 10.1038/s44161-022-00145-2 (PMC11358039; doi:10.1038/s44161-022-00145-2)
Supplement: Supplementary file 6 — Statistical Source Data [file 44161_2022_145_MOESM6_ESM.xlsx]

## Sheet: Figure 3c
	Activation Time (ms)
	Non-infected		Kir2.1WT		Kir2.1Δ314-315
	Resting	Fecainide 1µM	Resting	Fecainide 1µM	Resting	Fecainide 1µM
	49.53	46.73	59.44	44.15	54.13	109.51
	81.6	66.04	38.99	48.11	67.78	64.13
	55.49	45.16	39.73	42.22	93.55	91
	APD90 (ms)
	Non-infected		Kir2.1WT		Kir2.1Δ314-315
	Resting	Fecainide 1µM	Resting	Fecainide 1µM	Resting	Fecainide 1µM
	3.67	4.41	8.51	9.56	5.61	15.81
	3.69	5.56	3.94	5.18	8.85	8.62
	4.69	11.85	5.5	8.99	8.09	16.33

## Sheet: Figure 3d
			IK1 (pA/pF)
			Non-infected												Kir2.1WT																Kir2.1Δ314-315
	Vm (mV)	-140	-27.32	-22.28	-25.91	-18.47	-25.73	-38.94	-14.92	-21.34	-27.79	-20.64	-36.55	-35.5	-19.92	-23.68	-11.56	-13.29	-4.6	-8.16	-22.9	-10.54	-5.26	-10.88	-26.8	-56.46	-15.69	-15.3	-17.33	-52.92	-0.77	-3.1	-1.03	-1.96	-0.79	-2.58	-2.28	-1.6	-0.75	-1.63	-4.69	-1.67	-3.31	-5	-9.61	-9.52
		-130	-22.75	-18.78	-21.61	-15.34	-20.97	-35.62	-11.54	-21.19	-24.21	-17.53	-30.67	-33.64	-16.12	-21.12	-10.33	-10.41	-3.74	-6.46	-18.56	-8.93	-4.44	-8.44	-19.2	-48.14	-13.85	-12.99	-15.24	-47.86	-0.72	-2.56	-1.03	-1.65	0.26	-2.58	-2.2	-1.42	-0.75	-1.82	-4.5	-1.59	-3.8	-5.08	-8.63	-9.16
		-120	-16.8	-14.91	-17.27	-12.25	-15.71	-30.25	-8.01	-15.45	-18.03	-15.56	-23.22	-28.47	-13.06	-18.07	-8.5	-7.64	-2.86	-4.91	-15.8	-7.38	-3.64	-6.35	-11.84	-40.12	-11.99	-11.46	-13.06	-38.51	-0.51	-2.42	-0.95	-1.4	0	-2.26	-2.07	-1.06	-0.65	-1.95	-4.15	-1.37	-3.44	-4.46	-7.25	-7.85
		-110	-11.07	-10.53	-12.27	-9.14	-10.68	-23.29	-4.65	-9.84	-11.96	-12.22	-16.12	-22.29	-9.37	-14.18	-6.74	-5.16	-2.19	-3.32	-11.97	-5.82	-2.81	-5.23	-8.3	-31.92	-9.55	-9	-10.76	-29.41	-0.1	-1.16	-0.8	-1.16	-0.41	-2.5	-1.72	-0.87	-0.46	-1.67	-3.32	-0.61	-2.83	-3.69	-5.7	-6.14
		-100	-5.47	-5.98	-7.92	-6.2	-5.78	-15.01	-1.92	-4.06	-5.29	-6.98	-8.99	-14.63	-7.23	-11.14	-4.82	-2.67	-1.54	-1.86	-8.23	-4.27	-1.97	-3.55	-3.7	-23.88	-8.01	-6.88	-8.41	-21.58	-0.07	-1.67	-0.56	-0.84	-0.03	-2.46	-1.29	-0.66	-0.39	-0.9	-2.37	-0.14	-1.75	-2.59	-3.18	-4.21
		-90	-1.33	-1.9	-3.9	-3.31	-1.85	-6.71	-0.38	0.89	-0.65	-2.93	-3.22	-8.11	-4.21	-7.56	-2.96	-0.62	-0.9	-0.46	-4.52	-2.55	-1.48	-2.16	-2.31	-15.85	-5.57	-4.86	-6.39	-15.32	-0.09	-1.55	-0.27	-0.56	-0.34	-1.87	-0.95	-0.42	-0.24	-0.38	-1.3	0.27	-0.86	-1.4	-1.24	-2.1
		-80	0.53	0.79	-0.96	-1.18	0.49	-1.08	0.31	4.29	2.41	-0.27	-0.22	-3.01	-2.14	-4.03	-1.51	1.09	-0.16	0.7	-1.61	-0.9	-0.55	-0.96	-1.05	-8.51	-3.63	-3.12	-4.23	-7.81	-0.03	-1.15	-0.07	-0.31	0.31	-2.01	-0.68	-0.23	-0.22	-0.26	-0.6	0.48	-0.06	-0.53	-0.19	-0.6
		-70	1.06	1.89	0.61	0.13	1.41	0.84	0.51	5.1	3.17	0.21	1.02	-0.04	-0.39	-1.24	-0.28	1.91	0.62	1.38	0.51	0.27	0.44	-0.19	-0.25	-2.41	-1.58	-1.46	-2.28	-2.51	-0.08	-0.8	-0.02	-0.23	0.03	-1.85	-0.51	-0.1	-0.3	-0.28	-0.41	0.27	0.42	-0.19	0.22	0.12
		-60	0.99	2.22	0.96	0.59	1.49	1.28	0.25		2.77	0.05	1.12	0.89	0.71	0.49	0.62	1.65	1.25	1.42	1.64	1.53	1.2	0.27	0.35	1.5	0.45	0.35	-0.5	0.71	-0.05	-0.61	0.01	-0.15	0.07	-1.91	-0.39	-0.05	-0.24	-0.25	-0.27	0.21	0.26	-0.05	0.22	0.36
		-50	0.69	1.96	0.87	0.58	1.13	1.04	0.12		2.02	-0.16	1.12	1.07	1.19	1.58	0.94	1.15	1.79	0.8	1.81	1.43	2.02	0.4	0.69	2.91	2.16	1.35	0.83	2.17	-0.06	-0.19	-0.01	-0.1	-0.02	-1.44	-0.37	0	-0.28	-0.17	-0.24	-0.03	0.23	0.06	0.09	0.41
		-40	0.59	1.41	0.53	0.31	0.76	0.66	0.27		1.51	-0.29	0.28	0.92	0.99	1.79	0.84	0.86	2.27	0.5	1.06	0.82	1.95	0.44	0.84	2.68	3.14	1.79	1.16	1.93	-0.13	0.32	0.03	0.01	-0.17	-0.43	0	-0.01	-0.07	-0.03	-0.22	0.43	0.31	0.04	0.35	0.4
		-30	0.08	1.07	0.35	0.11	0.94	0.58	0.34		1.24	-0.39	0.13	0.4	0.52	1.55	0.48	0.39	2.61	0.21	1.31	0.43	2.09	0.1	0.69	1.56	3.85	1.62	0.65	1.03	-0.31	0.14	0.05	0.17	0.01	0.14			0.31	0.2	0.02	0.5	0.34	0.31	0.35	0.49
		-20	0.36	0.78	-0.05	0.21	0.69	0.25	0.66		0.5	-0.36	0.25	0.73	0.52	0.91	0.34	0.12	2.13	0.24	0.85	0.26	1.72	-0.42	0.56	0.34	4.04	0.86	-0.22	0.23	0.18	0.07	0.18	0.38	0.24	0.14			0.37	0.36	0.01	0.63	0.31	0.25	0.23	0.37
		-10	0.3	0.64	0.23	0.28	0.52	0.63	1.06		0.91	0.89	0.46		0.32	0.67	0.3	-0.03	1.21	0.28	0.82	0.37	0.23	-0.61	0.74	-0.04	-0.01	-0.12	-0.53	0.01	0.26	-0.07	0.32	0.69	0.47	1.51			0.44	0.52	0.48	0.53	0.41	0.36	0.31	0.22
		0	0.54	0.53	0.43	0.18	0.13	0.21	1.41		1.03	1.14	0.98		0.15	0.25	0.42	-0.33	0.93	0.3	1.04	0.54	0.02	-0.51	0.82	-0.14	-0.45	-0.37	-0.45	-0.09	0.02	-0.41	0.36	0.93	0.67	2.69			0.81	0.62	0.51	0.8	0	0.35	0.34	-0.01

## Sheet: Figure 3e
			INa (pA/pF)
			Non-infected													Kir2.1WT													Kir2.1Δ314-315
	Vm (mV)	-100	0.07	-0.06	-0.05	0.12	-0.19	0.13	-0.2	0.16	-0.76	0.11	-1.17			-0.14	-0.5	-0.03	-0.15	-0.01	-0.08	0.25	-0.68	-0.23					0.15	-0.22	0.05	0.03	0.03	-0.27	0.01	-0.32	0.04	0.11	-0.18	-0.02	0	-0.34	-0.47
		-95	-0.04	0.1	0.12	-0.1	0.12	-0.12	0.11	-0.23	1.2	-0.23	0.77	0.2	0.13	0.18	-0.01	0.07	0.38	0.03	0.04	-0.23	0.13	0.22					-0.07	0.44	-0.07	-0.05	0.02	0.12	0	-0.11	-0.08	0.04	-0.44	0.04	-0.22	0.42	0.53
		-90	0.01	-0.07	0	-0.02	0.31	-0.12	0.02	0.08	-0.41	-0.1	0.65	-0.06	-0.07	-0.46	0.76	-0.15	-0.14	0.21	0.02	0.04	-0.1	0.19	0	-0.14	-0.03	-0.06	-0.04	-0.43	0.08	0	-0.09	0.27	-0.03	0.02	0.04	-0.11	0.27	-0.17	0.26	0.06	0.03
		-85	0.07	0.05	-0.13	0.14	-0.22	0.07	0.11	-0.11	0.05	-0.01	-0.08	-0.16	-0.57	0.63	0.15	0.2	-0.25	-0.49	0.16	-0.41	-0.04	-0.14	0.08	0.22	0	0.07	-0.32	0.15	-0.14	0.02	0.01	0.1	0.02	0	0.01	-0.09	0.43	0.29	0.05	0	0.15
		-80	0	-0.03	0.07	0.18	-0.02	0.03	-0.04	0.1	0.17	-0.24	0.49	-0.2	-0.42	0.08	-0.05	-0.09	0.16	0.25	-0.14	0.37	-0.16	-0.05	-0.15	-0.01	0.08	0.02	0.27	0.33	0.08	-0.12	0	-0.16	-0.26	-0.05	-0.01	0.18	0.45	-0.14	0	-0.13	-0.18
		-75	-0.03	-0.13	-0.06	-0.2	-0.74	0	-0.1	0.02	-0.24	1.38	-0.12	0.12	0.06	-0.29	-0.36	-0.07	-0.32	-0.93	-0.9	-0.02	0.16	0.15	0.08	-0.06	-0.06	-0.04	0.16	-0.27	-0.17	-0.99	0.03	-0.07	-0.7	0.05	-0.33	0.15	-0.46	0.02	-0.1	-1.32	-0.07
		-70	-0.35	-0.3	-0.36	-0.27	-4.11	-0.33	-0.18	-1.49	-0.33	-0.91	-0.53	0.09		-0.11	-2.96	-1.33	-0.21	-5	-3.02	-0.94	-0.13	0.19	-1.38	-0.68	-0.48	-1.15	0.83	-0.39	-0.44	-5.05	-0.14	-0.32	-2.18	-0.01	-0.92	-0.17	0.34	-0.02	0	-1.83	-0.37
		-65	-0.51	-1.16	-0.85	-0.64	-1.78	-1.2	-0.87	-9.15	-5.05	-1.44	-0.79	0.24	-0.03	-2.19	-7.76	-7.09	-1.61	-17.03	-8.51	-6.85	-2.56	-0.58	-8.01	-2	-2.21	-1.79	-0.84	-0.45	-2.29	-8.49	-1.09	-0.5	-9.69	-1.34	-4.59	-0.78	-0.43	-1.21	-0.62	-6.07	-2.22
		-60	-1.9	-4.72	-2.37	-2.46	-1.68	-9.67	-3.39	-33.25	-25.13	-4.8	-2.23	-5.58	-0.15	-7.81	-15.22	-19.04	-5.68	-29.13	-19.26	-24.02	-8.19	-2.05	-24.78	-8.42	-9.36	-5.41	-4.62	-4.94	-11.04	-8.85	-3.42	-1.6	-23.02	-5.5	-19.65	-3.97	-0.03	-8.22	-2.07	-13.52	-6.54
		-55	-6.21	-14.03	-7.16	-10.2	-6.95	-26.99	-13.3	-42.11	-43.71	-16.85	-9.01	-21.59	-0.6	-21.14	-20.9	-23.63	-24.71	-32.39	-27.03	-29.22	-18.7	-7.51	-38.09	-22.96	-20.83	-13.55	-19	-16.19	-14.66	-8.72	-8.52	-4.46	-25.75	-13.61	-25.35	-8.42	-2.63	-20.98	-6.54	-21.78	-13.84
		-50	-15.84	-21.35	-15.09	-25.52	-12.91	-30.56	-29.98	-42.97	-48.84	-34.38	-20.92	-32.02	-3.31	-33.67	-24.45	-24.21	-29.1	-32.6	-29.73	-30.19	-28.18	-18.58	-42.19	-34.87	-28.23	-24.25	-24.05	-19.69	-15.06	-8.31	-14.19	-8.69	-24.97	-19.31	-26.59	-10.09	-11.19	-23.74	-15.66	-28.51	-19.78
		-45	-25.33	-23	-20.69	-26.48	-19.77	-28.55	-36.1	-43.19	-48	-40.63	-32.2	-33.92	-12.92	-38.84	-25.55	-23.69	-29.24	-30.73	-30.06	-29.16	-33.03	-30.16	-42.16	-40.01	-28.58	-32.08	-23.57	-22.03	-14.53	-7.79	-16.76	-13.32	-23.53	-20.88	-26.99	-11.11	-19.08	-23.71	-21.4	-29.53	-22.36
		-40	-29.16	-22.78	-22.54	-24.91	-23.03	-26.71	-36.73	-38.16	-44.32	-41.83	-36.83	-31.89	-26.31	-40.08	-24.84	-22.32	-25.66	-28.77	-28.27	-26.36	-34	-36.41	-40.22	-42.16	-27.33	-35.21	-21.98	-19.61	-13.41	-7.32	-17.09	-15.8	-21.57	-20.55	-25.1	-10.75	-20.74	-22.42	-22.56	-28.92	-23.36
		-35	-29.17	-20.75	-21.9	-24.63	-23.72	-24.81	-35.15	-32.51	-39.12	-41.07	-36.92	-28.01	-33.23	-38.99	-23.75	-20.4	-22	-25.25	-26.57	-23.98	-33.19	-37.9	-36.76	-43.23	-26.74	-33.93	-19.55	-14.39	-12.33	-6.9	-16.11	-16.45	-19.28	-19.51	-23.07	-9.71	-19.41	-20.43	-21.8	-27.09	-22.22
		-30	-26.61	-17.13	-19.62	-21.8	-22.5	-23.02	-33.08	-26.42	-33.41	-38.53	-35.49	-22.52	-34.22	-36.74	-21.62	-17.72	-20.9	-22.05	-23.87	-21.92	-30.2	-36.86	-32.14	-41.2	-24.56	-31.91	-16.92	-12.6	-11.33	-6.29	-14.52	-16.15	-17.05	-17.03	-21.18	-8.91	-17.48	-18.56	-20.04	-24.24	-21.01
		-25	-22.57	-13.62	-16.3	-17.58	-20.12	-20.34	-29.71	-20.29	-26.51	-35.13	-32.58	-16.71	-31.57	-32.89	-19.8	-15.3	-16.52	-18.49	-20.8	-18.74	-26.63	-34.15	-27.95	-36.85	-18.85	-28.03	-14.46	-10.62	-9.98	-5.48	-11.76	-15.49	-14.35	-13.77	-18.66	-7.93	-14.77	-16.71	-17.87	-20.93	-19.11
		-20	-18.07	-10.09	-13.23	-12.14	-17.07	-16.9	-26.2	-14.94	-20.04	-31.54	-28.06	-9.92	-26.92	-29.09	-19.13	-12.75	-14.03	-15.13	-17.81	-15.97	-22.73	-30.7	-22.94	-31.36	-18.05	-23.15	-10.95	-6.95	-8.63	-4.56	-9.69	-14.22	-12.15	-11.39	-15.9	-6.16	-12.2	-14.58	-16	-17.28	-16.58
		-15	-12.55	-6.45	-9.16	-6.84	-13.2	-16.04	-22.78	-8.97	-12.9	-27.04	-25.66	-3.44	-22.64	-25.26	-16.05	-10.18	-12.5	-11.91	-15.19	-13.34	-18.58	-25.88	-17.87	-26.46	-11.56	-16.94	-7.5	-2.3	-7.3	-3.48	-6.49	-12.03	-10.29	-8.38	-13.6	-4.94	-9.63	-12.07	-13.05	-13.59	-13.71
		-10	-7.52	-3.26	-5.61	-2.36	-9.55	-13.87	-19.52	-2.72	-5.51	-22.94	-19.8	3.43	-17.24	-21.51	-14.57	-7.71	-11.05	-7.23	-11.85	-10.61	-14.77	-21.06	-11.94	-22.46	-9.93	-12.02	-2.96	1.33	-6.38	-2.69	-4.68	-10.1	-7.99	-4.53	-10.81	-3.27	-6.84	-10.61	-10.87	-9.29	-10.56
		-5	-2.47	-0.69	-1.65	-0.97	-4.88	-11.18	-15.15	1.45	1.62	-18.74	-15.58	9.69	-11.87	-17.46	-12.7	-5.39	-9.93	-3.9	-8.57	-8.27	-10.45	-15.8	-7.91	-15.48	-6.3		1.51	2.07	-5.56	-1.78	-1.75	-7.78	-6.27	-1.84	-8.31	-2.03	-4.83	-8.81	-8.02	-5.86	-8.18
		0	-0.93	-0.11	-1.64	-0.77	-3.47	-8.97	-12.03	2.17	8.61	-13.87	-11.48	12	-6.64	-11.36	-8.42	-2.89	-8.43	0.54	-5.24	-5.86	-8.19	-11.03	-0.81	-9.36	-1.18		3.44	3.36	-4.12	-1.04	0.39	-6.01	-4.6	0.68	-6.08	-0.04	-2.47	-7.16	-4.95	-2.45	-5.69
		5	-0.85	0.11	-1.6	-0.69	0.12	-6.25	-7.88	2.49	10.76	-9.51	-7.14	13.52	-1.73	-5.23	-5.72	-0.56	-6.84	4.01	-2.84	-3.13	-5.17	-5.84	2.74		-0.43		4.33	3.97	-2.84	-0.23	1.13	-4.99	-3.31	0.51	-3.5	0.91	-0.73	-5.56	-1.82	0.11	-3.61
		10	-0.73	0.18	-1.45	-0.69	-0.44	-2.95	-4.64	2.93	11.9	-5	-3	15.04	-0.46	0.77	-1.82	1.19	-5.54	4.03	-0.01	-1.19	0.71	-0.53	3.75		0.34		4.48	4.27	-1.23	0.27	0.73	-2.06	-2.04	0.56	-1.06	2.64	1.27	-4	0	0.46	-0.76

## Sheet: Figure 3f
		mV (mV)					RMP (mV)
	Time (s)	Non-infected	Kir2.1WT	Kir2.1Δ314-315			Non-infected	Kir2.1WT	Kir2.1Δ314-315
	0		-64.0869	-41.5039			-62.9	-77.4	-19.6
	0.0001		-63.1714	-41.5039			-71.8	-61.15	-43
	0.0002		-64.0869	-41.5039			-79.8	-60.2	-28.5
	0.0003		-64.0869	-41.5039			-61.7	-61.5	-25
	0.0004		-64.3921	-40.5884			-57	-56.6	-14
	0.0005		-64.0869	-40.8936			-59.8	-64.7	-24
	0.0006		-63.4766	-41.1987			-60	-67.7	-40
	0.0007		-64.0869	-41.1987			-72	-66.6	-18.9
	0.0008		-63.7817	-41.1987				-63.8	-29
	0.0009		-64.0869	-40.8936				-62.3
	0.001		-64.6973	-41.1987
	0.0011		-64.0869	-41.8091
	0.0012		-64.3921	-41.1987
	0.0013		-64.3921	-41.8091
	0.0014		-63.7817	-41.5039
	0.0015		-63.4766	-41.8091
	0.0016		-64.3921	-42.1143
	0.0017		-63.4766	-41.8091
	0.0018		-64.0869	-41.1987
	0.0019		-64.0869	-42.1143
	0.002		-64.3921	-41.1987
	0.0021		-63.7817	-41.5039
	0.0022		-64.0869	-41.8091
	0.0023		-63.7817	-41.8091
	0.0024		-64.0869	-41.5039
	0.0025		-64.0869	-41.8091
	0.0026		-63.7817	-41.5039
	0.0027		-63.7817	-41.5039
	0.0028		-63.7817	-41.5039
	0.0029		-63.7817	-41.1987
	0.003		-64.3921	-42.1143
	0.0031		-64.3921	-41.5039
	0.0032		-63.7817	-41.5039
	0.0033		-64.0869	-41.5039
	0.0034		-63.7817	-41.5039
	0.0035		-63.7817	-41.8091
	0.0036		-64.0869	-41.5039
	0.0037		-64.0869	-42.1143
	0.0038		-64.3921	-42.1143
	0.0039		-63.7817	-42.1143
	0.004		-63.7817	-41.5039
	0.0041		-63.4766	-41.5039
	0.0042		-63.7817	-41.5039
	0.0043		-62.8662	-41.8091
	0.0044		-63.4766	-41.5039
	0.0045		-62.8662	-41.1987
	0.0046		-63.7817	-41.5039
	0.0047		-62.8662	-41.5039
	0.0048		-63.1714	-41.1987
	0.0049		-63.4766	-41.5039
	0.005		-63.1714	-41.5039
	0.0051		-63.1714	-42.1143
	0.0052		-63.4766	-41.8091
	0.0053		-63.1714	-42.7246
	0.0054		-62.8662	-42.1143
	0.0055		-63.7817	-42.1143
	0.0056		-63.7817	-42.1143
	0.0057		-63.4766	-42.4194
	0.0058		-63.4766	-41.8091
	0.0059		-63.4766	-42.4194
	0.006		-63.4766	-41.8091
	0.0061		-63.4766	-42.1143
	0.0062		-63.4766	-41.5039
	0.0063		-63.4766	-41.1987
	0.0064		-63.1714	-41.5039
	0.0065		-63.4766	-41.5039
	0.0066		-63.4766	-41.8091
	0.0067		-63.4766	-41.5039
	0.0068		-63.4766	-41.1987
	0.0069		-64.0869	-41.5039
	0.007		-63.4766	-41.5039
	0.0071		-63.4766	-41.5039
	0.0072		-63.7817	-41.5039
	0.0073		-63.4766	-41.8091
	0.0074		-63.1714	-41.8091
	0.0075		-63.4766	-41.5039
	0.0076		-63.7817	-42.1143
	0.0077		-63.7817	-42.1143
	0.0078		-63.7817	-41.8091
	0.0079	-62.8662	-63.7817	-42.1143
	0.008	-63.4766	-63.1714	-41.8091
	0.0081	-63.1714	-63.1714	-41.1987
	0.0082	-62.2559	-63.1714	-41.8091
	0.0083	-62.8662	-63.4766	-41.1987
	0.0084	-63.1714	-63.7817	-41.8091
	0.0085	-63.1714	-63.1714	-41.5039
	0.0086	-63.1714	-63.7817	-41.8091
	0.0087	-62.8662	-62.8662	-41.5039
	0.0088	-62.561	-62.8662	-41.1987
	0.0089	-63.7817	-62.8662	-41.5039
	0.009	-62.8662	-63.1714	-41.5039
	0.0091	-62.8662	-63.1714	-42.1143
	0.0092	-62.561	-63.7817	-41.5039
	0.0093	-62.561	-63.4766	-41.5039
	0.0094	-62.561	-63.7817	-41.8091
	0.0095	-62.2559	-63.7817	-41.8091
	0.0096	-62.561	-63.7817	-42.1143
	0.0097	-62.561	-63.7817	-42.4194
	0.0098	-62.2559	-63.7817	-42.1143
	0.0099	-63.1714	-64.3921	-42.4194
	0.01	-62.8662	-63.7817	-41.5039
	0.0101	-63.1714	-64.0869	-42.7246
	0.0102	-62.561	-63.4766	-42.1143
	0.0103	-63.7817	-63.7817	-42.7246
	0.0104	-62.8662	-63.1714	-42.1143
	0.0105	-62.8662	-63.4766	-42.1143
	0.0106	-62.8662	-63.4766	-42.1143
	0.0107	-62.8662	-63.7817	-42.1143
	0.0108	-62.8662	-63.1714	-41.8091
	0.0109	-62.561	-63.1714	-42.4194
	0.011	-62.8662	-63.4766	-42.1143
	0.0111	-63.1714	-63.7817	-42.1143
	0.0112	-62.2559	-63.7817	-42.1143
	0.0113	-63.1714	-63.4766	-42.1143
	0.0114	-63.1714	-63.7817	-42.4194
	0.0115	-62.561	-63.7817	-42.1143
	0.0116	-63.1714	-63.4766	-41.5039
	0.0117	-63.1714	-63.4766	-42.1143
	0.0118	-63.1714	-64.0869	-41.8091
	0.0119	-63.4766	-63.4766	-42.1143
	0.012	-62.8662	-63.4766	-41.5039
	0.0121	-63.1714	-63.4766	-41.8091
	0.0122	-63.1714	-63.4766	-41.8091
	0.0123	-63.1714	-63.4766	-41.8091
	0.0124	-63.1714	-63.1714	-42.1143
	0.0125	-62.8662	-63.1714	-41.8091
	0.0126	-62.8662	-63.1714	-42.1143
	0.0127	-63.4766	-63.4766	-42.1143
	0.0128	-62.2559	-63.1714	-41.8091
	0.0129	-62.8662	-63.4766	-41.1987
	0.013	-61.9507	-63.1714	-41.5039
	0.0131	-62.561	-63.4766	-41.5039
	0.0132	-62.2559	-63.1714	-41.5039
	0.0133	-62.561	-63.4766	-41.8091
	0.0134	-62.2559	-63.4766	-41.8091
	0.0135	-61.6455	-63.4766	-41.5039
	0.0136	-62.2559	-63.7817	-41.1987
	0.0137	-61.9507	-63.7817	-42.1143
	0.0138	-61.9507	-63.4766	-42.4194
	0.0139	-61.6455	-64.0869	-41.8091
	0.014	-62.2559	-64.0869	-42.1143
	0.0141	-62.2559	-63.7817	-42.1143
	0.0142	-62.2559	-63.7817	-41.5039
	0.0143	-62.2559	-64.3921	-41.5039
	0.0144	-62.2559	-64.3921	-41.8091
	0.0145	-62.561	-63.4766	-41.5039
	0.0146	-62.2559	-63.7817	-41.5039
	0.0147	-61.9507	-63.7817	-41.5039
	0.0148	-62.2559	-63.7817	-41.1987
	0.0149	-62.2559	-64.0869	-41.8091
	0.015	-62.561	-64.0869	-41.8091
	0.0151	-62.561	-63.7817	-41.8091
	0.0152	-62.8662	-63.4766	-41.8091
	0.0153	-62.561	-63.4766	-41.5039
	0.0154	-62.8662	-64.3921	-41.8091
	0.0155	-62.561	-64.0869	-41.8091
	0.0156	-63.4766	-64.6973	-41.5039
	0.0157	-63.1714	-63.4766	-40.8936
	0.0158	-61.9507	-59.5093	-32.959
	0.0159	-58.2886	-52.4902	-20.4468
	0.016	-50.354	-45.4712	-9.15527
	0.0161	-43.6401	-40.2832	-1.83105
	0.0162	-38.4521	-36.3159	3.05176
	0.0163	-34.4849	-34.79	4.27246
	0.0164	-32.6538	-34.1797	5.18799
	0.0165	-31.4331	-33.8745	5.79834
	0.0166	-30.2124	-33.8745	5.49316
	0.0167	-30.5176	-33.8745	6.40869
	0.0168	-29.9072	-37.2314	0.305176
	0.0169	-32.6538	-44.2505	-11.2915
	0.017	-38.4521	-50.0488	-21.3623
	0.0171	-44.2505	-54.6265	-27.771
	0.0172	-47.3022	-56.4575	-29.6021
	0.0173	-48.8281	-57.0679	-30.5176
	0.0174	-47.3022	-55.542	-28.9917
	0.0175	-43.335	-54.6265	-28.0762
	0.0176	-36.6211	-52.7954	-26.2451
	0.0177	-25.9399	-50.9644	-25.9399
	0.0178	-10.0708	-49.1333	-25.3296
	0.0179	5.49316	-47.6074	-25.0244
	0.018	16.7847	-45.7764	-24.7192
	0.0181	22.8882	-43.6401	-25.0244
	0.0182	24.1089	-41.5039	-25.0244
	0.0183	21.6675	-37.8418	-24.7192
	0.0184	15.2588	-32.959	-25.3296
	0.0185	10.376	-25.6348	-25.3296
	0.0186	3.96729	-14.9536	-24.7192
	0.0187	-1.2207	-4.57764	-25.3296
	0.0188	-5.49316	5.49316	-25.6348
	0.0189	-8.54492	12.207	-24.7192
	0.019	-10.9863	15.8691	-25.0244
	0.0191	-13.1226	14.3433	-25.3296
	0.0192	-14.0381	10.376	-24.7192
	0.0193	-15.564	4.27246	-25.3296
	0.0194	-16.4795	-1.52588	-24.7192
	0.0195	-17.7002	-8.23975	-24.7192
	0.0196	-19.2261	-13.7329	-24.7192
	0.0197	-20.752	-18.3105	-25.3296
	0.0198	-21.0571	-21.9727	-24.7192
	0.0199	-22.2778	-24.7192	-24.4141
	0.02	-23.4985	-26.8555	-24.1089
	0.0201	-24.7192	-28.6865	-23.8037
	0.0202	-25.0244	-29.2969	-24.1089
	0.0203	-26.5503	-30.8228	-23.8037
	0.0204	-27.1606	-32.3486	-24.1089
	0.0205	-28.0762	-32.6538	-23.8037
	0.0206	-28.9917	-34.1797	-23.8037
	0.0207	-30.2124	-34.79	-24.1089
	0.0208	-30.8228	-36.0107	-24.4141
	0.0209	-31.4331	-36.3159	-24.1089
	0.021	-32.0435	-37.2314	-23.8037
	0.0211	-32.959	-37.2314	-24.1089
	0.0212	-33.2642	-37.8418	-23.4985
	0.0213	-33.8745	-38.4521	-24.7192
	0.0214	-33.8745	-39.3677	-24.4141
	0.0215	-34.1797	-39.3677	-24.1089
	0.0216	-33.8745	-38.7573	-23.8037
	0.0217	-35.0952	-39.6729	-24.1089
	0.0218	-35.0952	-39.978	-23.8037
	0.0219	-35.4004	-40.8936	-23.4985
	0.022	-35.0952	-41.1987	-23.4985
	0.0221	-36.0107	-41.1987	-24.1089
	0.0222	-35.4004	-41.1987	-23.8037
	0.0223	-35.7056	-41.5039	-23.4985
	0.0224	-35.7056	-42.4194	-24.1089
	0.0225	-36.3159	-41.5039	-23.8037
	0.0226	-36.3159	-42.4194	-23.4985
	0.0227	-36.6211	-42.1143	-23.8037
	0.0228	-37.2314	-43.0298	-23.1934
	0.0229	-36.9263	-42.7246	-23.8037
	0.023	-37.2314	-42.7246	-24.1089
	0.0231	-37.2314	-42.7246	-23.8037
	0.0232	-37.5366	-42.7246	-23.8037
	0.0233	-37.8418	-42.7246	-23.8037
	0.0234	-38.7573	-43.0298	-24.1089
	0.0235	-38.4521	-42.4194	-23.8037
	0.0236	-38.4521	-43.0298	-23.8037
	0.0237	-38.4521	-43.0298	-23.1934
	0.0238	-38.4521	-43.335	-23.4985
	0.0239	-38.7573	-43.0298	-22.8882
	0.024	-39.0625	-43.335	-22.8882
	0.0241	-39.3677	-43.335	-22.8882
	0.0242	-39.0625	-43.335	-23.4985
	0.0243	-38.7573	-43.335	-23.1934
	0.0244	-39.0625	-43.335	-23.4985
	0.0245	-39.3677	-43.335	-23.1934
	0.0246	-39.0625	-43.6401	-22.8882
	0.0247	-39.978	-43.6401	-22.8882
	0.0248	-40.2832	-43.6401	-23.8037
	0.0249	-39.6729	-43.9453	-23.4985
	0.025	-39.978	-43.9453	-23.1934
	0.0251	-39.978	-43.6401	-22.8882
	0.0252	-40.2832	-44.2505	-22.8882
	0.0253	-39.6729	-43.0298	-23.1934
	0.0254	-39.978	-44.2505	-23.1934
	0.0255	-39.978	-43.9453	-22.8882
	0.0256	-39.978	-44.2505	-23.1934
	0.0257	-40.2832	-43.9453	-23.4985
	0.0258	-40.5884	-44.8608	-23.1934
	0.0259	-40.2832	-44.5557	-23.1934
	0.026	-40.2832	-44.5557	-22.583
	0.0261	-40.8936	-44.8608	-22.8882
	0.0262	-39.978	-45.166	-21.9727
	0.0263	-40.5884	-44.5557	-22.583
	0.0264	-40.5884	-44.8608	-21.9727
	0.0265	-41.1987	-45.7764	-22.2778
	0.0266	-40.5884	-46.0815	-21.9727
	0.0267	-41.5039	-45.4712	-22.2778
	0.0268	-40.5884	-45.7764	-22.2778
	0.0269	-40.8936	-45.7764	-21.9727
	0.027	-40.8936	-46.0815	-22.583
	0.0271	-41.1987	-46.0815	-22.2778
	0.0272	-41.8091	-46.0815	-22.2778
	0.0273	-41.5039	-46.3867	-21.9727
	0.0274	-41.5039	-46.3867	-22.583
	0.0275	-41.8091	-45.7764	-21.9727
	0.0276	-41.8091	-45.7764	-21.9727
	0.0277	-42.7246	-46.0815	-21.9727
	0.0278	-41.8091	-46.6919	-21.9727
	0.0279	-41.5039	-46.0815	-21.3623
	0.028	-41.8091	-46.6919	-21.3623
	0.0281	-42.1143	-46.6919	-21.3623
	0.0282	-42.1143	-46.9971	-21.3623
	0.0283	-42.1143	-47.3022	-21.6675
	0.0284	-42.1143	-47.3022	-22.2778
	0.0285	-42.4194	-47.3022	-21.3623
	0.0286	-42.1143	-47.3022	-21.3623
	0.0287	-42.7246	-47.6074	-20.752
	0.0288	-42.7246	-47.3022	-21.6675
	0.0289	-42.4194	-47.6074	-21.6675
	0.029	-42.4194	-48.2178	-21.3623
	0.0291	-42.7246	-48.2178	-21.0571
	0.0292	-41.5039	-47.9126	-21.3623
	0.0293	-42.7246	-47.9126	-20.752
	0.0294	-41.8091	-48.8281	-21.3623
	0.0295	-42.7246	-48.2178	-21.3623
	0.0296	-42.4194	-48.8281	-21.6675
	0.0297	-42.7246	-48.8281	-21.0571
	0.0298	-43.6401	-49.4385	-21.3623
	0.0299	-43.335	-48.8281	-21.3623
	0.03	-43.335	-49.4385	-20.752
	0.0301	-43.9453	-49.1333	-21.0571
	0.0302	-43.6401	-49.7437	-21.0571
	0.0303	-44.5557	-49.1333	-21.0571
	0.0304	-44.2505	-49.4385	-21.3623
	0.0305	-44.2505	-49.7437	-21.3623
	0.0306	-44.5557	-49.7437	-21.0571
	0.0307	-44.2505	-49.7437	-21.3623
	0.0308	-44.5557	-50.354	-21.3623
	0.0309	-44.5557	-50.354	-20.752
	0.031	-44.2505	-50.6592	-20.752
	0.0311	-44.8608	-50.354	-20.752
	0.0312	-43.9453	-50.6592	-19.2261
	0.0313	-44.5557	-51.2695	-20.752
	0.0314	-45.166	-50.6592	-20.1416
	0.0315	-45.166	-51.5747	-19.8364
	0.0316	-44.8608	-51.5747	-20.1416
	0.0317	-45.4712	-50.9644	-19.8364
	0.0318	-45.166	-51.5747	-20.1416
	0.0319	-44.8608	-51.8799	-19.5313
	0.032	-45.7764	-51.2695	-19.5313
	0.0321	-45.4712	-51.8799	-20.1416
	0.0322	-45.166	-52.4902	-19.8364
	0.0323	-45.4712	-51.5747	-19.5313
	0.0324	-45.7764	-52.4902	-20.1416
	0.0325	-45.4712	-52.4902	-19.5313
	0.0326	-45.4712	-52.1851	-19.8364
	0.0327	-45.7764	-53.1006	-19.5313
	0.0328	-45.4712	-52.7954	-19.5313
	0.0329	-46.0815	-52.4902	-19.2261
	0.033	-45.4712	-53.1006	-19.2261
	0.0331	-46.3867	-53.4058	-18.9209
	0.0332	-45.7764	-54.0161	-18.9209
	0.0333	-46.6919	-54.3213	-18.9209
	0.0334	-46.0815	-54.0161	-18.6157
	0.0335	-46.0815	-54.0161	-18.6157
	0.0336	-45.7764	-54.3213	-18.6157
	0.0337	-46.0815	-54.0161	-17.395
	0.0338	-46.6919	-54.6265	-19.2261
	0.0339	-46.0815	-55.2368	-18.3105
	0.034	-45.7764	-55.2368	-18.3105
	0.0341	-46.3867	-55.542	-18.3105
	0.0342	-46.6919	-55.542	-18.3105
	0.0343	-46.3867	-55.2368	-18.3105
	0.0344	-46.9971	-56.1523	-18.6157
	0.0345	-46.6919	-56.1523	-18.3105
	0.0346	-46.3867	-56.4575	-18.3105
	0.0347	-46.9971	-56.1523	-18.3105
	0.0348	-47.9126	-57.0679	-18.6157
	0.0349	-46.9971	-55.8472	-17.7002
	0.035	-46.6919	-57.0679	-17.395
	0.0351	-47.6074	-57.373	-18.3105
	0.0352	-47.3022	-56.7627	-17.395
	0.0353	-47.6074	-57.373	-17.0898
	0.0354	-47.9126	-57.6782	-17.0898
	0.0355	-47.9126	-57.0679	-16.7847
	0.0356	-47.6074	-57.373	-16.4795
	0.0357	-47.6074	-57.6782	-16.4795
	0.0358	-47.9126	-57.6782	-16.7847
	0.0359	-47.9126	-57.9834	-16.1743
	0.036	-47.9126	-57.9834	-16.4795
	0.0361	-48.8281	-57.9834	-16.4795
	0.0362	-48.2178	-57.9834	-16.4795
	0.0363	-48.2178	-57.6782	-16.7847
	0.0364	-48.5229	-58.2886	-17.395
	0.0365	-49.1333	-58.5938	-17.395
	0.0366	-48.5229	-58.2886	-16.7847
	0.0367	-49.4385	-58.5938	-17.0898
	0.0368	-49.1333	-58.8989	-16.7847
	0.0369	-49.4385	-58.5938	-16.1743
	0.037	-50.0488	-58.8989	-16.4795
	0.0371	-49.4385	-58.8989	-16.1743
	0.0372	-50.0488	-59.2041	-15.8691
	0.0373	-50.0488	-59.5093	-15.564
	0.0374	-49.4385	-59.2041	-15.564
	0.0375	-50.0488	-59.5093	-15.8691
	0.0376	-50.0488	-59.5093	-15.8691
	0.0377	-50.354	-59.8145	-15.8691
	0.0378	-50.354	-59.8145	-16.1743
	0.0379	-50.6592	-60.1196	-15.2588
	0.038	-50.0488	-60.1196	-15.2588
	0.0381	-50.354	-60.1196	-15.2588
	0.0382	-50.354	-60.1196	-15.564
	0.0383	-50.9644	-60.4248	-15.2588
	0.0384	-50.6592	-60.73	-15.2588
	0.0385	-51.2695	-60.4248	-15.8691
	0.0386	-50.9644	-60.73	-15.564
	0.0387	-50.6592	-61.0352	-15.2588
	0.0388	-51.5747	-61.3403	-14.9536
	0.0389	-51.2695	-61.3403	-14.9536
	0.039	-51.2695	-61.0352	-14.9536
	0.0391	-52.1851	-60.73	-14.6484
	0.0392	-51.8799	-61.0352	-14.3433
	0.0393	-51.8799	-61.0352	-14.0381
	0.0394	-51.8799	-61.6455	-14.0381
	0.0395	-52.1851	-61.6455	-13.7329
	0.0396	-52.4902	-61.3403	-13.7329
	0.0397	-52.4902	-61.6455	-13.1226
	0.0398	-52.1851	-61.3403	-13.4277
	0.0399	-52.4902	-61.3403	-13.4277
	0.04	-52.1851	-61.3403	-13.4277
	0.0401	-53.1006	-62.2559	-13.1226
	0.0402	-52.4902	-61.6455	-13.1226
	0.0403	-52.7954	-61.9507	-13.4277
	0.0404	-52.7954	-61.6455	-12.8174
	0.0405	-53.1006	-62.2559	-13.1226
	0.0406	-52.7954	-62.2559	-12.8174
	0.0407	-53.1006	-61.9507	-12.8174
	0.0408	-53.1006	-62.2559	-12.5122
	0.0409	-54.0161	-62.561	-11.9019
	0.041	-54.0161	-62.2559	-12.5122
	0.0411	-53.1006	-62.561	-12.5122
	0.0412	-54.0161	-62.8662	-12.5122
	0.0413	-53.4058	-62.561	-11.5967
	0.0414	-53.4058	-63.1714	-11.9019
	0.0415	-53.4058	-62.8662	-12.207
	0.0416	-54.0161	-62.561	-11.9019
	0.0417	-54.0161	-63.4766	-11.5967
	0.0418	-54.0161	-62.8662	-11.9019
	0.0419	-54.3213	-63.1714	-11.9019
	0.042	-54.3213	-63.1714	-11.2915
	0.0421	-54.6265	-63.1714	-11.9019
	0.0422	-54.6265	-62.8662	-11.5967
	0.0423	-54.6265	-63.4766	-11.2915
	0.0424	-54.9316	-63.4766	-11.2915
	0.0425	-54.6265	-63.7817	-11.5967
	0.0426	-54.9316	-63.4766	-10.9863
	0.0427	-55.2368	-63.1714	-10.6812
	0.0428	-54.6265	-63.4766	-10.9863
	0.0429	-56.1523	-63.1714	-10.6812
	0.043	-55.2368	-63.7817	-10.6812
	0.0431	-55.542	-64.0869	-10.6812
	0.0432	-55.8472	-63.1714	-10.6812
	0.0433	-56.1523	-63.1714	-10.0708
	0.0434	-56.1523	-63.7817	-10.0708
	0.0435	-56.7627	-63.7817	-10.0708
	0.0436	-56.4575	-63.7817	-10.0708
	0.0437	-56.4575	-63.7817	-10.376
	0.0438	-57.373	-63.7817	-9.46045
	0.0439	-57.0679	-63.7817	-10.0708
	0.044	-57.0679	-63.4766	-9.76563
	0.0441	-57.6782	-63.7817	-10.0708
	0.0442	-57.0679	-63.7817	-9.46045
	0.0443	-56.1523	-63.1714	-9.46045
	0.0444	-57.373	-63.4766	-9.15527
	0.0445	-57.6782	-63.1714	-8.8501
	0.0446	-57.0679	-63.4766	-9.15527
	0.0447	-57.0679	-63.4766	-8.8501
	0.0448	-57.6782	-63.7817	-8.8501
	0.0449	-57.0679	-62.8662	-8.54492
	0.045	-57.373	-63.1714	-8.8501
	0.0451	-57.0679	-64.0869	-7.93457
	0.0452	-57.0679	-63.4766	-8.54492
	0.0453	-57.6782	-63.4766	-8.23975
	0.0454	-57.0679	-63.4766	-8.23975
	0.0455	-57.0679	-63.1714	-8.23975
	0.0456	-57.9834	-63.4766	-8.54492
	0.0457	-57.6782	-63.4766	-8.23975
	0.0458	-57.9834	-63.7817	-7.93457
	0.0459	-57.9834	-63.4766	-7.93457
	0.046	-57.6782	-63.7817	-7.93457
	0.0461	-57.9834	-64.0869	-7.62939
	0.0462	-58.2886	-64.0869	-7.93457
	0.0463	-57.9834	-63.7817	-7.32422
	0.0464	-57.6782	-64.0869	-7.01904
	0.0465	-58.8989	-64.6973	-7.01904
	0.0466	-58.2886	-64.0869	-6.40869
	0.0467	-58.5938	-63.4766	-5.79834
	0.0468	-58.5938	-64.0869	-6.10352
	0.0469	-59.8145	-64.0869	-5.79834
	0.047	-58.5938	-63.4766	-5.79834
	0.0471	-59.2041	-64.3921	-6.10352
	0.0472	-58.5938	-63.7817	-5.79834
	0.0473	-58.8989	-64.3921	-5.49316
	0.0474	-58.2886	-64.3921	-5.79834
	0.0475	-58.8989	-64.6973	-5.49316
	0.0476	-58.8989	-63.7817	-5.18799
	0.0477	-58.8989	-64.0869	-5.18799
	0.0478	-59.2041	-63.7817	-5.18799
	0.0479	-58.8989	-64.3921	-5.49316
	0.048	-58.2886	-64.0869	-5.18799
	0.0481	-58.8989	-64.3921	-4.88281
	0.0482	-58.5938	-64.0869	-4.88281
	0.0483	-58.5938	-63.7817	-4.27246
	0.0484	-58.8989	-64.0869	-4.57764
	0.0485	-59.5093	-64.6973	-4.27246
	0.0486	-59.2041	-63.7817	-3.96729
	0.0487	-59.2041	-63.7817	-3.96729
	0.0488	-59.2041	-64.3921	-3.66211
	0.0489	-59.5093	-63.7817	-3.35693
	0.049	-59.5093	-63.7817	-3.35693
	0.0491	-58.8989	-64.3921	-3.35693
	0.0492	-59.8145	-64.3921	-3.35693
	0.0493	-59.2041	-64.3921	-2.74658
	0.0494	-58.8989	-63.7817	-3.35693
	0.0495	-60.1196	-64.3921	-3.05176
	0.0496	-58.8989	-64.6973	-3.05176
	0.0497	-60.1196	-64.6973	-3.05176
	0.0498	-60.1196	-65.0024	-2.74658
	0.0499	-60.1196	-64.3921	-3.35693
	0.05	-60.1196	-65.0024	-2.74658
	0.0501	-60.1196	-64.6973	-3.05176
	0.0502	-60.4248	-65.0024	-3.05176
	0.0503	-60.73	-64.6973	-2.74658
	0.0504	-60.4248	-64.6973	-2.74658
	0.0505	-60.73	-64.3921	-2.13623
	0.0506	-60.73	-64.3921	-2.13623
	0.0507	-60.4248	-64.3921	-1.83105
	0.0508	-60.73	-65.0024	-1.52588
	0.0509	-60.4248	-64.0869	-1.2207
	0.051	-60.1196	-64.3921	-1.2207
	0.0511	-60.73	-64.0869	-0.915527
	0.0512	-60.1196	-64.6973	-1.2207
	0.0513	-60.73	-63.7817	-1.2207
	0.0514	-60.4248	-64.3921	-0.915527
	0.0515	-60.73	-64.3921	-0.610352
	0.0516	-60.73	-64.6973	-0.610352
	0.0517	-60.4248	-64.0869	-0.305176
	0.0518	-61.0352	-64.6973	-0.305176
	0.0519	-61.6455	-64.6973	-0.610352
	0.052	-60.4248	-64.0869	0
	0.0521	-61.0352	-64.6973	0
	0.0522	-61.3403	-65.0024	0
	0.0523	-60.4248	-64.3921	0.305176
	0.0524	-61.6455	-64.6973	0.610352
	0.0525	-61.6455	-64.3921	0.915527
	0.0526	-61.3403	-64.3921	0.610352
	0.0527	-61.0352	-64.3921	0.610352
	0.0528	-61.0352	-64.3921	1.52588
	0.0529	-61.6455	-64.6973	1.83105
	0.053	-61.3403	-64.3921	1.52588
	0.0531	-61.3403	-64.3921	1.83105
	0.0532	-61.3403	-64.0869	1.83105
	0.0533	-61.3403	-64.3921	2.13623
	0.0534	-60.4248	-64.3921	2.44141
	0.0535	-60.73	-64.3921	2.13623
	0.0536	-61.3403	-63.7817	1.83105
	0.0537	-61.3403	-64.6973	2.44141
	0.0538	-61.0352	-64.6973	1.83105
	0.0539	-61.3403	-65.0024	1.83105
	0.054	-60.73	-65.0024	2.44141
	0.0541	-60.73	-65.0024	2.74658
	0.0542	-61.0352	-65.0024	2.44141
	0.0543	-61.0352	-65.6128	3.05176
	0.0544	-61.3403	-65.0024	3.35693
	0.0545	-61.3403	-65.6128	3.35693
	0.0546	-61.6455	-65.3076	3.66211
	0.0547	-61.0352	-64.6973	3.96729
	0.0548	-61.6455	-65.0024	3.66211
	0.0549	-61.6455	-65.3076	3.96729
	0.055	-61.6455	-65.0024	3.96729
	0.0551	-61.3403	-65.0024	3.96729
	0.0552	-61.9507	-65.0024	4.27246
	0.0553	-61.9507	-65.0024	4.27246
	0.0554	-61.3403	-64.6973	4.57764
	0.0555	-61.3403	-64.6973	5.18799
	0.0556	-61.9507	-65.3076	4.57764
	0.0557	-61.9507	-64.6973	5.49316
	0.0558	-61.9507	-65.3076	4.88281
	0.0559	-61.9507	-65.0024	4.88281
	0.056	-62.2559	-65.0024	5.49316
	0.0561	-62.2559	-65.3076	5.18799
	0.0562	-62.2559	-64.6973	4.57764
	0.0563	-62.2559	-65.3076	5.18799
	0.0564	-62.561	-64.6973	5.18799
	0.0565	-62.561	-65.0024	5.49316
	0.0566	-62.561	-65.3076	5.79834
	0.0567	-61.6455	-64.6973	6.10352
	0.0568	-62.8662	-64.6973	5.18799
	0.0569	-62.2559	-64.6973	6.10352
	0.057	-62.8662	-64.6973	6.40869
	0.0571	-62.2559	-65.0024	6.10352
	0.0572	-62.561	-65.0024	6.10352
	0.0573	-62.561	-63.7817	6.40869
	0.0574	-61.9507	-65.0024	6.71387
	0.0575	-61.9507	-65.0024	7.01904
	0.0576	-62.2559	-64.6973	6.10352
	0.0577	-61.9507	-64.6973	6.71387
	0.0578	-61.6455	-64.6973	6.71387
	0.0579	-62.8662	-64.3921	6.71387
	0.058	-62.2559	-64.6973	7.01904
	0.0581	-62.2559	-64.6973	6.71387
	0.0582	-62.2559	-64.6973	7.01904
	0.0583	-62.561	-65.3076	7.01904
	0.0584	-62.561	-64.3921	7.01904
	0.0585	-63.1714	-65.0024	7.93457
	0.0586	-62.2559	-65.0024	7.93457
	0.0587	-62.561	-65.3076	7.62939
	0.0588	-62.2559	-65.3076	7.93457
	0.0589	-62.561	-65.6128	7.32422
	0.059	-63.4766	-65.3076	8.23975
	0.0591	-61.6455	-65.0024	7.93457
	0.0592	-64.0869	-64.3921	8.23975
	0.0593	-63.1714	-65.0024	8.54492
	0.0594	-63.1714	-65.0024	8.54492
	0.0595	-63.7817	-64.3921	8.54492
	0.0596	-63.4766	-65.0024	8.23975
	0.0597	-62.561	-64.0869	8.8501
	0.0598	-63.1714	-64.3921	9.15527
	0.0599	-63.1714	-63.7817	9.15527
	0.06	-63.1714	-64.3921	9.15527
	0.0601	-63.1714	-64.0869	9.15527
	0.0602	-62.561	-64.6973	9.15527
	0.0603	-62.561	-64.0869	10.0708
	0.0604	-62.2559	-64.6973	9.76563
	0.0605	-63.1714	-64.6973	10.6812
	0.0606	-62.561	-65.0024	10.376
	0.0607	-63.4766	-64.6973	10.0708
	0.0608	-62.8662	-64.6973	10.6812
	0.0609	-62.561	-65.0024	10.376
	0.061	-62.8662	-64.3921	10.0708
	0.0611	-62.561	-65.0024	10.376
	0.0612	-63.1714	-65.0024	9.46045
	0.0613	-62.8662	-65.3076	10.0708
	0.0614	-62.8662	-64.6973	10.0708
	0.0615	-62.8662	-64.6973	10.6812
	0.0616	-62.561	-64.6973	9.76563
	0.0617	-62.8662	-65.0024	10.6812
	0.0618	-62.561	-64.3921	10.6812
	0.0619	-62.8662	-64.6973	10.6812
	0.062	-62.8662	-64.3921	10.9863
	0.0621	-62.8662	-64.3921	10.9863
	0.0622	-63.1714	-64.3921	10.9863
	0.0623	-63.1714	-64.6973	10.9863
	0.0624	-62.8662	-65.0024	11.2915
	0.0625	-63.1714	-64.6973	10.6812
	0.0626	-63.4766	-65.0024	11.2915
	0.0627	-63.4766	-65.0024	10.6812
	0.0628	-63.4766	-64.6973	10.9863
	0.0629	-63.1714	-65.0024	10.9863
	0.063	-63.7817	-64.6973	10.9863
	0.0631	-63.1714	-65.0024	11.5967
	0.0632	-62.8662	-65.0024	11.2915
	0.0633	-64.0869	-64.3921	10.9863
	0.0634	-63.4766	-64.3921	10.9863
	0.0635	-63.7817	-65.0024	11.5967
	0.0636	-64.3921	-64.0869	10.9863
	0.0637	-63.4766	-64.3921	10.9863
	0.0638	-63.1714	-64.0869	11.5967
	0.0639	-63.7817	-64.3921	11.9019
	0.064	-64.0869	-64.0869	11.5967
	0.0641	-63.4766	-63.7817	12.207
	0.0642	-63.7817	-64.3921	11.9019
	0.0643	-63.4766	-63.7817	12.207
	0.0644	-63.4766	-63.7817	11.9019
	0.0645	-63.1714	-63.7817	12.207
	0.0646	-63.4766	-64.3921	11.5967
	0.0647	-63.1714	-63.7817	11.9019
	0.0648	-63.4766	-64.3921	12.207
	0.0649	-63.7817	-64.0869	11.9019
	0.065	-64.6973	-64.3921	12.207
	0.0651	-63.4766	-63.7817	12.8174
	0.0652	-63.7817	-65.0024	12.207
	0.0653	-63.4766	-64.3921	11.9019
	0.0654	-63.7817	-63.7817	12.207
	0.0655	-63.7817	-63.7817	12.207
	0.0656	-63.7817	-63.7817	11.5967
	0.0657	-63.4766	-64.3921	12.207
	0.0658	-63.7817	-64.0869	12.5122
	0.0659	-64.0869	-64.0869	12.5122
	0.066	-64.6973	-64.0869	11.9019
	0.0661	-63.4766	-64.0869	12.207
	0.0662	-63.7817	-63.7817	12.207
	0.0663	-64.0869	-64.0869	12.8174
	0.0664	-63.4766	-63.4766	12.8174
	0.0665	-63.1714	-63.7817	12.8174
	0.0666	-63.7817	-64.3921	12.8174
	0.0667	-63.4766	-63.4766	13.1226
	0.0668	-63.1714	-64.0869	13.1226
	0.0669	-63.4766	-64.3921	13.1226
	0.067	-63.7817	-64.3921	12.207
	0.0671	-62.561	-63.7817	12.8174
	0.0672	-63.7817	-65.0024	13.1226
	0.0673	-64.0869	-64.3921	12.5122
	0.0674	-63.4766	-64.6973	12.8174
	0.0675	-63.7817	-64.3921	12.8174
	0.0676	-63.1714	-63.7817	12.8174
	0.0677	-63.4766	-64.3921	13.1226
	0.0678	-63.1714	-64.3921	13.1226
	0.0679	-62.8662	-64.3921	13.1226
	0.068	-63.7817	-64.0869	13.4277
	0.0681	-63.1714	-64.0869	13.4277
	0.0682	-63.1714	-63.7817	13.4277
	0.0683	-63.4766	-64.0869	12.8174
	0.0684	-62.8662	-63.1714	13.1226
	0.0685	-62.8662	-64.3921	13.7329
	0.0686	-63.1714	-63.7817	13.4277
	0.0687	-63.7817	-64.0869	13.1226
	0.0688	-63.4766	-63.4766	13.7329
	0.0689	-63.1714	-63.4766	13.4277
	0.069	-63.4766	-63.4766	12.8174
	0.0691	-63.4766	-64.3921	12.5122
	0.0692	-63.1714	-64.0869	13.1226
	0.0693	-63.1714	-64.3921	12.8174
	0.0694	-62.8662	-63.7817	13.1226
	0.0695	-62.8662	-64.0869	13.4277
	0.0696	-63.1714	-64.3921	12.5122
	0.0697	-62.8662	-64.3921	13.1226
	0.0698	-62.8662	-65.3076	12.8174
	0.0699	-63.4766	-65.0024	13.1226
	0.07	-63.4766	-64.6973	12.5122
	0.0701	-63.7817	-64.3921	12.8174
	0.0702	-63.4766	-64.3921	12.5122
	0.0703	-63.7817	-64.6973	12.8174
	0.0704	-63.1714	-64.0869	12.8174
	0.0705	-63.7817	-64.0869	13.1226
	0.0706	-63.4766	-63.7817	12.5122
	0.0707	-64.0869	-63.4766	12.207
	0.0708	-62.561	-63.4766	12.5122
	0.0709	-62.8662	-64.3921	12.8174
	0.071	-63.1714	-63.7817	12.8174
	0.0711	-63.1714	-63.7817	13.1226
	0.0712	-63.4766	-64.0869	12.207
	0.0713	-63.4766	-64.0869	12.8174
	0.0714	-63.4766	-64.0869	13.1226
	0.0715	-63.4766	-64.0869	13.4277
	0.0716	-63.1714	-64.0869	13.1226
	0.0717	-63.7817	-64.0869	13.7329
	0.0718	-63.4766	-64.0869	13.1226
	0.0719	-63.1714	-64.3921	13.4277
	0.072	-63.4766	-63.7817	13.1226
	0.0721	-63.4766	-63.7817	13.1226
	0.0722	-63.1714	-64.0869	13.4277
	0.0723	-63.4766	-64.0869	13.1226
	0.0724	-63.7817	-63.4766	13.1226
	0.0725	-63.4766	-63.7817	12.8174
	0.0726	-63.7817	-64.3921	13.4277
	0.0727	-63.1714	-63.4766	13.1226
	0.0728	-63.7817	-63.7817	13.1226
	0.0729	-62.8662	-63.7817	13.7329
	0.073	-63.4766	-63.4766	13.1226
	0.0731	-63.1714	-63.7817	13.4277
	0.0732	-63.1714	-63.7817	14.0381
	0.0733	-63.1714	-64.0869	13.4277
	0.0734	-63.1714	-64.3921	13.4277
	0.0735	-62.561	-63.7817	14.0381
	0.0736	-62.8662	-64.0869	13.4277
	0.0737	-62.561	-64.3921	13.4277
	0.0738	-62.2559	-64.3921	13.4277
	0.0739	-62.561	-64.6973	13.7329
	0.074	-62.8662	-65.0024	13.4277
	0.0741	-62.8662	-64.6973	13.1226
	0.0742	-62.561	-64.6973	13.7329
	0.0743	-62.561	-64.6973	13.4277
	0.0744	-62.8662	-64.3921	12.8174
	0.0745	-62.2559	-64.3921	13.7329
	0.0746	-62.561	-64.6973	13.4277
	0.0747	-62.561	-64.3921	13.7329
	0.0748	-62.8662	-64.6973	13.1226
	0.0749	-62.2559	-64.6973	14.0381
	0.075	-62.561	-64.6973	13.1226
	0.0751	-63.1714	-64.0869	14.0381
	0.0752	-63.1714	-63.7817	13.7329
	0.0753	-63.1714	-64.6973	14.0381
	0.0754	-63.4766	-64.3921	13.7329
	0.0755	-63.1714	-64.3921	14.3433
	0.0756	-64.0869	-64.3921	14.0381
	0.0757	-63.1714	-64.6973	13.7329
	0.0758	-62.8662	-64.0869	13.7329
	0.0759	-63.1714	-65.3076	13.7329
	0.076	-63.1714	-64.6973	13.4277
	0.0761	-62.561	-64.6973	13.7329
	0.0762	-62.8662	-63.7817	13.4277
	0.0763	-62.8662	-65.0024	13.7329
	0.0764	-63.4766	-64.3921	12.5122
	0.0765	-63.1714	-65.0024	12.8174
	0.0766	-63.1714	-64.3921	13.1226
	0.0767	-63.4766	-64.6973	13.1226
	0.0768	-63.1714	-63.7817	13.1226
	0.0769	-63.1714	-64.3921	13.4277
	0.077	-63.1714	-64.3921	13.1226
	0.0771	-62.8662	-63.7817	13.1226
	0.0772	-63.1714	-63.7817	13.4277
	0.0773	-63.1714	-64.0869	13.7329
	0.0774	-63.4766	-63.7817	14.0381
	0.0775	-63.1714	-63.7817	13.1226
	0.0776	-63.1714	-63.7817	13.7329
	0.0777	-63.1714	-64.3921	13.4277
	0.0778	-62.8662	-64.3921	12.8174
	0.0779	-63.4766	-64.3921	13.7329
	0.078	-63.1714	-64.0869	13.4277
	0.0781	-62.8662	-64.6973	13.1226
	0.0782	-63.1714	-64.3921	13.4277
	0.0783	-62.8662	-64.3921	13.1226
	0.0784	-63.7817	-64.6973	13.4277
	0.0785	-63.7817	-64.3921	13.1226
	0.0786	-63.4766	-64.6973	13.1226
	0.0787	-63.7817	-64.3921	13.7329
	0.0788	-63.1714	-64.6973	13.1226
	0.0789	-63.4766	-64.6973	13.1226
	0.079	-63.7817	-65.0024	12.8174
	0.0791	-63.4766	-63.7817	13.1226
	0.0792	-63.7817	-64.0869	13.7329
	0.0793	-63.4766	-64.0869	13.1226
	0.0794	-64.0869	-64.0869	13.1226
	0.0795	-63.7817	-64.3921	13.4277
	0.0796	-64.3921	-64.3921	13.7329
	0.0797	-63.1714	-64.0869	13.1226
	0.0798	-63.4766	-63.4766	13.4277
	0.0799	-62.8662	-63.4766	14.3433
	0.08	-63.1714	-63.4766	12.5122
	0.0801	-63.1714	-63.4766	13.1226
	0.0802	-62.561	-63.7817	13.4277
	0.0803	-62.8662	-64.3921	13.4277
	0.0804	-63.1714	-64.3921	13.7329
	0.0805	-62.8662	-64.0869	13.4277
	0.0806	-62.8662	-64.3921	13.7329
	0.0807	-63.1714	-64.6973	13.7329
	0.0808	-63.4766	-64.3921	13.7329
	0.0809	-63.4766	-64.0869	14.0381
	0.081	-63.4766	-64.6973	13.7329
	0.0811	-63.4766	-64.0869	13.4277
	0.0812	-63.4766	-64.0869	13.4277
	0.0813	-63.1714	-63.7817	12.8174
	0.0814	-63.4766	-63.7817	13.4277
	0.0815	-63.1714	-63.7817	12.5122
	0.0816	-63.4766	-63.4766	13.1226
	0.0817	-63.7817	-64.3921	12.8174
	0.0818	-63.4766	-63.7817	12.8174
	0.0819	-63.4766	-64.0869	12.8174
	0.082	-63.7817	-63.7817	12.5122
	0.0821	-63.4766	-64.6973	12.8174
	0.0822	-63.1714	-63.7817	13.1226
	0.0823	-63.4766	-64.3921	12.5122
	0.0824	-63.4766	-64.3921	13.7329
	0.0825	-63.1714	-64.0869	12.5122
	0.0826	-63.1714	-64.0869	12.8174
	0.0827	-63.4766	-64.3921	13.4277
	0.0828	-63.4766	-64.0869	13.1226
	0.0829	-62.8662	-64.3921	13.1226
	0.083	-63.4766	-64.3921	13.1226
	0.0831	-63.1714	-63.7817	13.1226
	0.0832	-63.1714	-64.3921	12.8174
	0.0833	-63.7817	-64.3921	12.8174
	0.0834	-63.7817	-64.0869	12.8174
	0.0835	-63.1714	-64.3921	12.8174
	0.0836	-63.4766	-63.4766	12.8174
	0.0837	-64.3921	-64.0869	13.4277
	0.0838	-63.4766	-63.4766	12.5122
	0.0839	-63.4766	-63.7817	12.8174
	0.084	-63.7817	-63.7817	12.5122
	0.0841	-63.7817	-63.7817	12.5122
	0.0842	-63.7817	-63.1714	12.5122
	0.0843	-64.0869	-63.4766	12.5122
	0.0844	-64.3921	-63.7817	12.8174
	0.0845	-63.7817	-62.561	12.8174
	0.0846	-63.7817	-63.4766	12.8174
	0.0847	-63.4766	-63.7817	12.8174
	0.0848	-64.3921	-63.4766	12.8174
	0.0849	-63.4766	-63.7817	12.8174
	0.085	-63.7817	-63.4766	12.5122
	0.0851	-63.7817	-63.1714	12.207
	0.0852	-63.7817	-63.4766	12.5122
	0.0853	-63.7817	-63.1714	12.5122
	0.0854	-63.7817	-63.7817	11.5967
	0.0855	-63.4766	-63.4766	11.5967
	0.0856	-63.4766	-63.1714	12.207
	0.0857	-63.4766	-63.4766	11.9019
	0.0858	-63.1714	-63.7817	11.9019
	0.0859	-63.7817	-63.4766	12.207
	0.086	-63.4766	-63.1714	11.9019
	0.0861	-63.1714	-63.4766	12.207
	0.0862	-63.1714	-63.4766	12.8174
	0.0863	-62.8662	-63.4766	12.5122
	0.0864	-64.0869	-63.4766	12.8174
	0.0865	-63.1714	-63.7817	12.5122
	0.0866	-63.4766	-63.7817	12.5122
	0.0867	-62.8662	-64.0869	12.207
	0.0868	-63.1714	-63.7817	12.5122
	0.0869	-63.4766	-63.7817	12.8174
	0.087	-63.7817	-63.7817	11.9019
	0.0871	-63.4766	-63.7817	12.207
	0.0872	-63.4766	-63.4766	11.9019
	0.0873	-63.7817	-64.0869	11.5967
	0.0874	-63.7817	-63.7817	11.2915
	0.0875	-63.4766	-63.4766	11.5967
	0.0876	-63.7817	-63.4766	11.5967
	0.0877	-64.0869	-63.1714	11.2915
	0.0878	-63.4766	-63.4766	11.9019
	0.0879	-63.7817	-63.7817	12.5122
	0.088	-63.7817	-63.4766	12.5122
	0.0881	-63.7817	-63.4766	12.207
	0.0882	-63.1714	-63.1714	12.5122
	0.0883	-63.1714	-63.4766	11.5967
	0.0884	-63.4766	-63.1714	11.9019
	0.0885	-63.1714	-64.0869	11.9019
	0.0886	-62.8662	-63.4766	11.9019
	0.0887	-63.4766	-63.7817	11.9019
	0.0888	-63.4766	-63.4766	11.5967
	0.0889	-63.1714	-63.7817	11.5967
	0.089	-63.4766	-63.1714	12.207
	0.0891	-63.1714	-63.7817	11.5967
	0.0892	-62.561	-63.7817	11.9019
	0.0893	-62.2559	-63.7817	11.5967
	0.0894	-62.8662	-62.8662	11.9019
	0.0895	-62.561	-64.3921	10.9863
	0.0896	-63.1714	-63.4766	11.5967
	0.0897	-62.2559	-63.7817	11.2915
	0.0898	-63.4766	-64.0869	10.6812
	0.0899	-62.561	-64.3921	11.2915
	0.09	-62.8662	-63.7817	11.2915
	0.0901	-63.1714	-64.0869	11.2915
	0.0902	-63.4766	-63.4766	11.2915
	0.0903	-63.4766	-64.0869	11.2915
	0.0904	-64.0869	-64.3921	10.9863
	0.0905	-64.0869	-63.7817	10.6812
	0.0906	-62.8662	-63.1714	10.9863
	0.0907	-63.1714	-63.4766	10.9863
	0.0908	-64.0869	-63.7817	11.2915
	0.0909	-62.8662	-63.7817	10.6812
	0.091	-62.8662	-63.7817	10.376
	0.0911	-63.4766	-63.4766	10.6812
	0.0912	-62.8662	-63.7817	10.6812
	0.0913	-63.1714	-64.3921	10.6812
	0.0914	-63.7817	-63.7817	11.2915
	0.0915	-63.4766	-64.0869	10.6812
	0.0916	-63.4766	-63.7817	11.2915
	0.0917	-63.1714	-63.4766	10.6812
	0.0918	-63.7817	-63.1714	10.9863
	0.0919	-63.1714	-64.3921	10.9863
	0.092	-62.8662	-63.1714	10.9863
	0.0921	-63.4766	-63.1714	10.9863
	0.0922	-63.4766	-64.0869	10.6812
	0.0923	-62.8662	-63.4766	10.6812
	0.0924	-63.4766	-63.4766	10.376
	0.0925	-63.1714	-63.4766	10.9863
	0.0926	-63.1714	-63.4766	11.2915
	0.0927	-63.1714	-63.7817	10.6812
	0.0928	-63.1714	-63.4766	10.376
	0.0929	-62.561	-63.4766	10.6812
	0.093	-63.1714	-63.4766	10.6812
	0.0931	-62.561	-63.7817	10.9863
	0.0932	-63.1714	-64.3921	10.6812
	0.0933	-62.2559	-64.0869	10.6812
	0.0934	-62.8662	-63.7817	10.9863
	0.0935	-62.2559	-63.7817	10.0708
	0.0936	-62.8662	-63.7817	10.9863
	0.0937	-62.561	-63.1714	10.376
	0.0938	-62.8662	-64.0869	10.376
	0.0939	-62.561	-63.7817	10.9863
	0.094	-62.2559	-63.7817	10.376
	0.0941	-62.8662	-64.0869	10.6812
	0.0942	-62.8662	-63.7817	10.6812
	0.0943	-62.561	-63.7817	10.6812
	0.0944	-62.8662	-63.7817	10.9863
	0.0945	-62.8662	-64.3921	10.376
	0.0946	-61.9507	-64.0869	10.376
	0.0947	-62.8662	-64.3921	10.376
	0.0948	-63.1714	-63.7817	10.376
	0.0949	-62.561	-64.0869	10.0708
	0.095	-62.561	-64.3921	10.6812
	0.0951	-62.561	-64.3921	10.0708
	0.0952	-62.8662	-63.7817	10.0708
	0.0953	-62.561	-64.3921	10.376
	0.0954	-63.1714	-64.3921	10.6812
	0.0955	-62.561	-64.3921	10.376
	0.0956	-62.8662	-64.0869	10.9863
	0.0957	-62.2559	-64.0869	10.9863
	0.0958	-62.8662	-64.3921	10.9863
	0.0959	-63.1714	-64.3921	10.9863
	0.096	-62.2559	-64.3921	10.6812
	0.0961	-62.561	-64.6973	10.0708
	0.0962	-62.8662	-63.4766	10.0708
	0.0963	-62.561	-63.4766	10.0708
	0.0964	-62.561	-63.7817	9.76563
	0.0965	-62.8662	-64.0869	10.0708
	0.0966	-62.561	-63.7817	9.76563
	0.0967	-62.561	-64.3921	10.0708
	0.0968	-63.1714	-63.7817	9.46045
	0.0969	-62.561	-64.3921	9.76563
	0.097	-63.4766	-63.4766	9.76563
	0.0971	-62.8662	-64.0869	10.0708
	0.0972	-63.4766	-63.7817	10.0708
	0.0973	-62.8662	-63.7817	10.0708
	0.0974	-63.4766	-64.3921	9.76563
	0.0975	-63.1714	-64.0869	10.0708
	0.0976	-62.561	-63.7817	10.6812
	0.0977	-62.8662	-64.0869	10.0708
	0.0978	-63.1714	-64.0869	9.46045
	0.0979	-63.4766	-63.7817	9.76563
	0.098	-63.1714	-64.6973	10.0708
	0.0981	-62.8662	-63.7817	9.46045
	0.0982	-63.4766	-64.0869	9.76563
	0.0983	-63.1714	-63.7817	9.15527
	0.0984	-63.1714	-64.3921	9.76563
	0.0985	-63.4766	-63.7817	9.15527
	0.0986	-62.561	-64.3921	9.76563
	0.0987	-62.8662	-64.0869	9.46045
	0.0988	-63.1714	-64.0869	10.0708
	0.0989	-62.8662	-64.6973	9.46045
	0.099	-63.1714	-63.7817	9.46045
	0.0991	-63.1714	-63.7817	9.46045
	0.0992	-63.1714	-63.7817	9.76563
	0.0993	-62.8662	-64.0869	9.76563
	0.0994	-63.1714	-63.7817	9.76563
	0.0995	-63.1714	-64.3921	9.46045
	0.0996	-63.1714	-63.7817	9.76563
	0.0997	-62.8662	-63.7817	10.376
	0.0998	-63.4766	-63.4766	10.0708
	0.0999	-62.2559	-63.1714	9.76563
	0.1	-63.1714	-63.4766	10.0708
	0.1001	-62.8662	-63.7817	10.0708
	0.1002	-62.8662	-63.4766	9.76563
	0.1003	-62.2559	-63.7817	10.376
	0.1004	-63.1714	-63.7817	9.46045
	0.1005	-62.8662	-63.7817	9.15527
	0.1006	-62.2559	-63.7817	10.0708
	0.1007	-62.8662	-63.4766	9.46045
	0.1008	-63.4766	-63.7817	9.76563
	0.1009	-63.1714	-64.0869	9.76563
	0.101	-63.1714	-63.7817	9.46045
	0.1011	-63.1714	-64.0869	10.0708
	0.1012	-63.1714	-64.3921	9.76563
	0.1013	-62.8662	-63.7817	9.46045
	0.1014	-62.2559	-64.0869	9.76563
	0.1015	-63.4766	-63.7817	9.46045
	0.1016	-62.8662	-63.7817	9.46045
	0.1017	-62.8662	-63.7817	9.46045
	0.1018	-62.8662	-63.7817	9.15527
	0.1019	-62.8662	-63.4766	9.15527
	0.102	-62.8662	-63.7817	9.46045
	0.1021	-63.1714	-64.0869	8.8501
	0.1022	-62.561	-63.4766	8.8501
	0.1023	-62.8662	-63.4766	9.46045
	0.1024	-63.1714	-64.0869	9.15527
	0.1025	-62.8662	-63.4766	8.8501
	0.1026	-61.9507	-63.7817	8.8501
	0.1027	-62.2559	-63.7817	9.15527
	0.1028	-63.1714	-63.7817	8.8501
	0.1029	-63.1714	-63.7817	8.8501
	0.103	-63.4766	-64.0869	9.15527
	0.1031	-63.4766	-64.3921	8.8501
	0.1032	-63.1714	-64.0869	8.8501
	0.1033	-63.1714	-63.7817	8.54492
	0.1034	-63.7817	-64.0869	8.8501
	0.1035	-63.7817	-63.7817	8.23975
	0.1036	-63.1714	-63.7817	9.46045
	0.1037	-63.1714	-63.7817	8.54492
	0.1038	-63.7817	-63.4766	8.8501
	0.1039	-63.4766	-63.7817	8.54492
	0.104	-64.0869	-63.1714	8.23975
	0.1041	-63.4766	-63.4766	8.23975
	0.1042	-64.6973	-63.1714	8.54492
	0.1043	-63.7817	-63.7817	8.54492
	0.1044	-63.4766	-63.1714	8.54492
	0.1045	-63.7817	-63.4766	8.23975
	0.1046	-63.4766	-62.8662	8.23975
	0.1047	-63.1714	-63.4766	8.23975
	0.1048	-63.4766	-63.1714	8.23975
	0.1049	-63.1714	-63.4766	8.54492
	0.105	-63.4766	-62.8662	8.23975
	0.1051	-63.4766	-63.4766	8.54492
	0.1052	-63.4766	-63.1714	8.54492
	0.1053	-63.1714	-63.4766	8.23975
	0.1054	-63.1714	-63.1714	8.23975
	0.1055	-63.4766	-63.4766	7.62939
	0.1056	-63.4766	-63.4766	7.62939
	0.1057	-63.1714	-63.4766	7.62939
	0.1058	-62.8662	-63.7817	7.62939
	0.1059	-63.1714	-63.7817	7.32422
	0.106	-63.1714	-63.1714	7.93457
	0.1061	-63.4766	-63.4766	8.23975
	0.1062	-63.1714	-63.1714	7.32422
	0.1063	-63.1714	-63.1714	8.23975
	0.1064	-63.1714	-63.1714	8.23975
	0.1065	-63.1714	-63.7817	8.23975
	0.1066	-62.8662	-63.1714	7.93457
	0.1067	-63.4766	-63.4766	8.23975
	0.1068	-63.1714	-63.1714	7.93457
	0.1069	-63.4766	-63.1714	7.93457
	0.107	-63.1714	-63.1714	8.23975
	0.1071	-63.4766	-63.7817	8.23975
	0.1072	-63.7817	-63.4766	7.93457
	0.1073	-63.7817	-63.4766	7.62939
	0.1074	-63.1714	-63.4766	7.93457
	0.1075	-63.4766	-64.0869	7.93457
	0.1076	-63.4766	-63.7817	7.62939
	0.1077	-63.4766	-63.4766	7.62939
	0.1078	-63.7817	-63.4766	7.32422
	0.1079	-63.1714	-63.4766	7.62939
	0.108	-63.4766	-63.1714	7.32422
	0.1081	-62.8662	-63.4766	7.01904
	0.1082	-62.561	-63.4766	7.32422
	0.1083	-62.2559	-63.4766	6.71387
	0.1084	-62.8662	-63.1714	7.62939
	0.1085	-63.1714	-63.4766	7.01904
	0.1086	-62.8662	-62.8662	8.23975
	0.1087	-62.561	-63.1714	7.32422
	0.1088	-62.561	-62.8662	7.93457
	0.1089	-63.1714	-63.1714	7.93457
	0.109	-62.8662	-62.2559	7.62939
	0.1091	-62.8662	-63.7817	7.62939
	0.1092	-62.8662	-64.0869	7.32422
	0.1093	-62.8662	-63.4766	7.01904
	0.1094	-61.6455	-63.1714	7.62939
	0.1095	-62.8662	-63.4766	6.71387
	0.1096	-62.561	-63.7817	7.01904
	0.1097	-62.561	-63.4766	6.71387
	0.1098	-62.8662	-64.0869	6.40869
	0.1099	-63.7817	-64.0869	6.10352
	0.11	-62.8662	-64.3921	6.71387
	0.1101	-63.7817	-64.0869	6.40869
	0.1102	-63.1714	-63.7817	6.40869
	0.1103	-63.4766	-63.4766	6.10352
	0.1104	-63.4766	-63.7817	6.71387
	0.1105	-63.7817	-63.4766	6.40869
	0.1106	-63.1714	-63.4766	6.40869
	0.1107	-62.8662	-63.4766	6.40869
	0.1108	-63.4766	-63.1714	7.01904
	0.1109	-62.8662	-63.1714	6.10352
	0.111	-62.561	-62.561	6.71387
	0.1111	-63.1714	-63.4766	7.01904
	0.1112	-62.8662	-63.4766	5.79834
	0.1113	-62.8662	-63.7817	6.40869
	0.1114	-62.8662	-63.4766	6.71387
	0.1115	-63.4766	-63.4766	6.10352
	0.1116	-62.8662	-63.7817	6.10352
	0.1117	-62.8662	-63.4766	6.40869
	0.1118	-63.1714	-63.4766	5.79834
	0.1119	-63.1714	-64.3921	6.40869
	0.112	-62.561	-63.7817	6.10352
	0.1121	-63.4766	-63.7817	6.10352
	0.1122	-63.4766	-63.7817	5.79834
	0.1123	-63.1714	-63.7817	6.10352
	0.1124	-63.1714	-63.4766	6.10352
	0.1125	-63.4766	-62.8662	6.10352
	0.1126	-62.561	-63.7817	6.10352
	0.1127	-62.8662	-63.1714	6.40869
	0.1128	-62.8662	-63.4766	6.10352
	0.1129	-63.1714	-63.7817	6.10352
	0.113	-62.8662	-63.4766	6.10352
	0.1131	-63.1714	-63.1714	6.71387
	0.1132	-62.8662	-63.1714	6.10352
	0.1133	-63.1714	-63.4766	6.40869
	0.1134	-62.561	-63.1714	6.71387
	0.1135	-63.1714	-63.1714	6.10352
	0.1136	-63.1714	-63.4766	6.40869
	0.1137	-62.8662	-63.4766	5.79834
	0.1138	-62.561	-63.7817	6.10352
	0.1139	-62.8662	-64.0869	6.10352
	0.114	-62.561	-63.4766	6.40869
	0.1141	-62.2559	-63.1714	5.79834
	0.1142	-62.2559	-64.6973	5.79834
	0.1143	-61.9507	-64.3921	6.10352
	0.1144	-62.2559	-64.0869	5.79834
	0.1145	-62.561	-64.0869	6.10352
	0.1146	-62.561	-63.7817	6.10352
	0.1147	-62.561	-63.7817	6.40869
	0.1148	-62.561	-64.3921	6.10352
	0.1149	-62.2559	-64.0869	6.10352
	0.115	-62.561	-63.7817	6.10352
	0.1151	-62.561	-63.7817	6.10352
	0.1152	-62.2559	-65.0024	5.79834
	0.1153	-62.2559	-64.0869	6.10352
	0.1154	-62.8662	-64.3921	6.40869
	0.1155	-62.8662	-64.0869	6.10352
	0.1156	-62.8662	-64.3921	6.10352
	0.1157	-62.561	-64.0869	6.10352
	0.1158	-62.2559	-64.3921	6.10352
	0.1159	-62.8662	-63.7817	6.10352
	0.116	-63.1714	-64.6973	6.10352
	0.1161	-62.8662	-63.7817	6.71387
	0.1162	-62.2559	-64.6973	5.49316
	0.1163	-63.1714	-64.0869	5.49316
	0.1164	-62.2559	-64.6973	5.79834
	0.1165	-62.8662	-64.0869	5.49316
	0.1166	-62.8662	-65.0024	5.79834
	0.1167	-63.1714	-63.7817	5.49316
	0.1168	-62.8662	-64.6973	5.49316
	0.1169	-63.4766	-64.3921	5.49316
	0.117	-62.8662	-63.7817	5.79834
	0.1171	-62.8662	-63.7817	5.79834
	0.1172	-62.561	-64.3921	5.49316
	0.1173	-63.1714	-63.7817	5.79834
	0.1174	-62.561	-63.7817	6.10352
	0.1175	-63.1714	-63.7817	5.18799
	0.1176	-62.8662	-63.7817	5.18799
	0.1177	-62.2559	-64.0869	5.49316
	0.1178	-62.8662	-64.0869	5.18799
	0.1179	-63.1714	-63.7817	5.18799
	0.118	-62.561	-63.7817	5.49316
	0.1181	-62.561	-64.0869	5.49316
	0.1182	-63.1714	-64.0869	5.49316
	0.1183	-63.1714	-64.0869	5.18799
	0.1184	-62.561	-64.0869	5.79834
	0.1185	-63.1714	-64.6973	5.49316
	0.1186	-62.8662	-64.0869	5.79834
	0.1187	-62.8662	-63.7817	4.88281
	0.1188	-63.1714	-64.3921	4.88281
	0.1189	-62.8662	-64.6973	4.88281
	0.119	-63.1714	-64.6973	4.57764
	0.1191	-63.1714	-64.6973	5.18799
	0.1192	-63.4766	-64.0869	5.18799
	0.1193	-63.1714	-64.0869	5.18799
	0.1194	-63.1714	-63.4766	4.57764
	0.1195	-63.4766	-64.0869	4.88281
	0.1196	-63.4766	-63.7817	5.49316
	0.1197	-63.4766	-63.7817	4.88281
	0.1198	-62.8662	-63.1714	5.49316
	0.1199	-63.1714	-63.4766	6.10352
	0.12	-63.1714	-63.4766	5.18799
	0.1201	-62.561	-63.4766	5.18799
	0.1202	-62.561	-63.4766	5.49316
	0.1203	-63.1714	-64.3921	5.79834
	0.1204	-61.9507	-63.7817	5.49316
	0.1205	-62.8662	-64.3921	5.49316
	0.1206	-62.561	-63.7817	5.18799
	0.1207	-62.8662	-64.3921	5.49316
	0.1208	-62.8662	-64.3921	5.18799
	0.1209	-63.1714	-64.3921	5.18799
	0.121	-62.561	-64.3921	5.49316
	0.1211	-62.8662	-64.3921	5.49316
	0.1212	-62.8662	-64.3921	4.57764
	0.1213	-62.8662	-64.0869	4.57764
	0.1214	-62.2559	-63.7817	4.88281
	0.1215	-62.561	-63.7817	4.57764
	0.1216	-62.561	-64.0869	4.57764
	0.1217	-62.2559	-63.7817	4.57764
	0.1218	-62.8662	-64.0869	4.57764
	0.1219	-62.8662	-63.7817	4.57764
	0.122	-62.561	-63.7817	4.88281
	0.1221	-62.8662	-64.3921	5.18799
	0.1222	-62.8662	-63.4766	5.18799
	0.1223	-62.8662	-64.3921	4.57764
	0.1224	-62.8662	-63.7817	5.49316
	0.1225	-62.561	-64.6973	4.57764
	0.1226	-62.561	-64.0869	4.88281
	0.1227	-63.1714	-64.3921	4.57764
	0.1228	-62.8662	-64.0869	4.57764
	0.1229	-63.4766	-64.3921	4.27246
	0.123	-62.561	-64.6973	4.27246
	0.1231	-63.7817	-64.6973	3.96729
	0.1232	-62.8662	-64.6973	3.96729
	0.1233	-64.0869	-64.0869	4.27246
	0.1234	-62.8662	-64.3921	4.27246
	0.1235	-63.4766	-64.0869	4.27246
	0.1236	-63.7817	-64.3921	4.57764
	0.1237	-62.8662	-63.4766	3.96729
	0.1238	-63.4766	-64.3921	3.96729
	0.1239	-63.1714	-63.7817	4.27246
	0.124	-63.4766	-63.7817	4.27246
	0.1241	-63.1714	-62.8662	4.57764
	0.1242	-63.4766	-64.0869	4.57764
	0.1243	-64.0869	-63.4766	3.96729
	0.1244	-63.7817	-63.4766	4.88281
	0.1245	-63.1714	-63.4766	4.27246
	0.1246	-63.4766	-63.7817	4.27246
	0.1247	-63.1714	-63.1714	3.96729
	0.1248	-62.8662	-62.8662	4.27246
	0.1249	-63.7817	-64.0869	3.96729
	0.125	-62.8662	-64.0869	3.96729
	0.1251	-63.1714	-63.1714	3.66211
	0.1252	-62.8662	-63.4766	3.96729
	0.1253	-63.1714	-64.0869	3.35693
	0.1254	-62.561	-62.8662	3.35693
	0.1255	-63.4766	-63.7817	3.05176
	0.1256	-62.8662	-63.7817	3.05176
	0.1257	-63.7817	-63.7817	3.35693
	0.1258	-63.4766	-63.7817	3.35693
	0.1259	-64.0869	-63.4766	3.35693
	0.126	-64.0869	-63.4766	3.35693
	0.1261	-63.1714	-63.4766	4.27246
	0.1262	-63.1714	-63.7817	3.66211
	0.1263	-63.7817	-63.7817	3.35693
	0.1264	-63.4766	-63.4766	3.96729
	0.1265	-63.1714	-63.4766	4.27246
	0.1266	-63.1714	-64.0869	3.66211
	0.1267	-63.4766	-64.0869	3.66211
	0.1268	-63.1714	-63.4766	3.35693
	0.1269	-62.8662	-63.4766	3.66211
	0.127	-62.8662	-64.0869	3.35693
	0.1271	-63.4766	-63.7817	3.66211
	0.1272	-63.4766	-63.7817	3.35693
	0.1273	-63.7817	-64.3921	3.05176
	0.1274	-62.8662	-64.0869	3.35693
	0.1275	-63.1714	-64.3921	3.05176
	0.1276	-63.1714	-64.3921	3.35693
	0.1277	-62.8662	-64.0869	3.35693
	0.1278	-62.561	-63.1714	3.35693
	0.1279	-63.1714	-63.7817	3.35693
	0.128	-62.561	-63.7817	3.35693
	0.1281	-62.8662	-63.1714	3.66211
	0.1282	-62.561	-63.7817	3.35693
	0.1283	-62.2559	-63.7817	3.05176
	0.1284	-62.2559	-63.4766	3.35693
	0.1285	-62.561	-63.4766	3.66211
	0.1286	-63.1714	-63.4766	3.96729
	0.1287	-63.1714	-62.8662	2.74658
	0.1288	-62.561	-63.4766	3.05176
	0.1289	-62.561	-63.4766	3.05176
	0.129	-62.8662	-63.4766	3.05176
	0.1291	-62.2559	-63.4766	3.05176
	0.1292	-62.561	-63.4766	3.05176
	0.1293	-62.561	-63.4766	2.44141
	0.1294	-62.561	-63.4766	2.74658
	0.1295	-62.8662	-64.0869	2.74658
	0.1296	-62.561	-64.0869	2.44141
	0.1297	-63.1714	-64.6973	2.13623
	0.1298	-61.9507	-64.3921	2.74658
	0.1299	-64.0869	-64.0869	3.35693
	0.13	-62.8662	-64.3921	2.44141
	0.1301	-63.1714	-63.7817	2.13623
	0.1302	-63.1714	-63.4766	2.13623
	0.1303	-63.1714	-64.6973	2.44141
	0.1304	-62.8662	-64.0869	2.13623
	0.1305	-62.8662	-64.0869	2.44141
	0.1306	-63.1714	-63.4766	2.44141
	0.1307	-62.8662	-62.8662	2.13623
	0.1308	-62.561	-63.4766	1.83105
	0.1309	-62.8662	-63.4766	1.52588
	0.131	-62.561	-63.1714	1.83105
	0.1311	-62.8662	-63.1714	2.74658
	0.1312	-61.9507	-64.0869	1.52588
	0.1313	-62.561	-63.1714	1.2207
	0.1314	-62.2559	-64.0869	2.13623
	0.1315	-62.8662	-63.4766	1.83105
	0.1316	-62.8662	-64.0869	2.13623
	0.1317	-63.4766	-63.7817	2.44141
	0.1318	-62.8662	-63.1714	2.13623
	0.1319	-63.1714	-64.0869	2.44141
	0.132	-63.4766	-63.7817	2.13623
	0.1321	-62.561	-64.0869	2.13623
	0.1322	-63.1714	-63.4766	1.83105
	0.1323	-63.1714	-63.7817	2.13623
	0.1324	-63.1714	-63.4766	2.13623
	0.1325	-62.561	-63.4766	1.83105
	0.1326	-63.1714	-64.0869	1.83105
	0.1327	-62.8662	-63.7817	2.13623
	0.1328	-62.561	-63.1714	1.83105
	0.1329	-63.4766	-63.4766	2.13623
	0.133	-62.8662	-63.1714	1.52588
	0.1331	-62.8662	-63.1714	2.13623
	0.1332	-62.561	-63.4766	1.83105
	0.1333	-62.561	-63.4766	1.83105
	0.1334	-62.561	-63.4766	2.44141
	0.1335	-62.2559	-63.4766	1.83105
	0.1336	-62.561	-63.7817	1.83105
	0.1337	-62.561	-63.4766	1.52588
	0.1338	-62.561	-64.0869	1.83105
	0.1339	-62.2559	-64.0869	1.83105
	0.134	-62.2559	-64.3921	1.52588
	0.1341	-62.2559	-64.3921	1.83105
	0.1342	-62.2559	-64.0869	1.83105
	0.1343	-61.9507	-64.0869	1.52588
	0.1344	-62.2559	-64.3921	1.83105
	0.1345	-61.6455	-64.3921	1.83105
	0.1346	-61.6455	-64.3921	1.52588
	0.1347	-61.9507	-64.0869	1.52588
	0.1348	-61.9507	-63.7817	1.52588
	0.1349	-61.9507	-63.7817	1.52588
	0.135	-62.561	-64.6973	1.2207
	0.1351	-61.9507	-63.4766	1.2207
	0.1352	-62.2559	-64.3921	1.52588
	0.1353	-62.8662	-64.3921	1.52588
	0.1354	-62.561	-64.3921	1.83105
	0.1355	-62.2559	-63.7817	1.83105
	0.1356	-62.2559	-64.3921	2.13623
	0.1357	-63.1714	-64.0869	1.52588
	0.1358	-62.2559	-64.6973	2.13623
	0.1359	-62.2559	-64.0869	1.83105
	0.136	-62.2559	-65.0024	1.52588
	0.1361	-62.561	-64.0869	1.2207
	0.1362	-61.9507	-64.3921	1.2207
	0.1363	-62.561	-64.0869	0.610352
	0.1364	-62.8662	-64.0869	1.2207
	0.1365	-62.561	-63.7817	0.915527
	0.1366	-62.8662	-64.3921	0.915527
	0.1367	-63.1714	-63.7817	1.2207
	0.1368	-62.2559	-63.4766	0.610352
	0.1369	-62.8662	-63.1714	0.915527
	0.137	-62.561	-64.0869	0.610352
	0.1371	-62.8662	-63.4766	0.610352
	0.1372	-62.561	-63.4766	1.2207
	0.1373	-62.8662	-64.0869	0.915527
	0.1374	-62.561	-63.7817	1.2207
	0.1375	-62.561	-63.7817	0.915527
	0.1376	-62.2559	-64.0869	0.915527
	0.1377	-62.561	-63.4766	0.915527
	0.1378	-62.2559	-63.7817	0.915527
	0.1379	-62.8662	-64.0869	1.2207
	0.138	-62.561	-64.3921	0.915527
	0.1381	-61.9507	-64.3921	0.915527
	0.1382	-62.2559	-64.6973	0.610352
	0.1383	-62.8662	-64.6973	0.610352
	0.1384	-62.8662	-64.6973	0.610352
	0.1385	-62.8662	-64.0869	0.915527
	0.1386	-62.2559	-63.7817	0.305176
	0.1387	-62.8662	-64.3921	0.305176
	0.1388	-62.561	-63.1714	0
	0.1389	-62.561	-64.3921	0.610352
	0.139	-62.561	-64.3921	0.305176
	0.1391	-62.8662	-64.3921	0.610352
	0.1392	-63.1714	-63.7817	0.915527
	0.1393	-62.561	-63.7817	0.610352
	0.1394	-63.4766	-63.4766	0.610352
	0.1395	-62.561	-63.4766	0.915527
	0.1396	-63.1714	-63.7817	1.2207
	0.1397	-63.7817	-64.0869	0.610352
	0.1398	-62.561	-63.7817	1.2207
	0.1399	-62.8662	-63.1714	0.610352
	0.14	-62.8662	-63.7817	0.915527
	0.1401	-62.8662	-63.7817	0.915527
	0.1402	-62.2559	-63.7817	0.610352
	0.1403	-62.2559	-64.0869	0.915527
	0.1404	-62.2559	-64.0869	0.610352
	0.1405	-62.561	-63.4766	0.610352
	0.1406	-62.561	-64.0869	0.915527
	0.1407	-63.4766	-64.0869	0.610352
	0.1408	-62.561	-63.7817	0.610352
	0.1409	-62.8662	-63.4766	0.610352
	0.141	-63.1714	-63.7817	0.610352
	0.1411	-62.2559	-63.7817	-0.305176
	0.1412	-62.561	-63.4766	1.2207
	0.1413	-62.8662	-64.0869	0.305176
	0.1414	-62.8662	-63.4766	0.305176
	0.1415	-62.561	-64.0869	0.305176
	0.1416	-62.8662	-63.7817	0.610352
	0.1417	-62.561	-63.7817	0.305176
	0.1418	-62.2559	-64.0869	0.610352
	0.1419	-62.2559	-63.1714	0.305176
	0.142	-62.561	-63.4766	0.305176
	0.1421	-62.561	-63.4766	-0.305176
	0.1422	-62.561	-63.7817	0
	0.1423	-62.561	-64.0869	0.305176
	0.1424	-62.8662	-64.0869	-0.610352
	0.1425	-62.561	-63.4766	0.305176
	0.1426	-62.8662	-64.0869	-0.305176
	0.1427	-63.1714	-63.7817	-0.305176
	0.1428	-62.8662	-64.3921	-0.305176
	0.1429	-62.8662	-64.3921	0
	0.143	-62.8662	-63.7817	-0.305176
	0.1431	-63.1714	-64.0869	-0.305176
	0.1432	-62.8662	-63.4766	-0.305176
	0.1433	-63.4766	-63.4766	-0.305176
	0.1434	-63.1714	-63.4766	-0.610352
	0.1435	-63.4766	-63.7817	0
	0.1436	-63.1714	-63.1714	0
	0.1437	-63.7817	-63.4766	-0.305176
	0.1438	-63.4766	-63.7817	-0.610352
	0.1439	-63.4766	-63.4766	0
	0.144	-63.4766	-63.7817	-0.305176
	0.1441	-63.1714	-63.1714	-0.610352
	0.1442	-63.4766	-63.7817	-0.610352
	0.1443	-63.1714	-63.4766	-0.915527
	0.1444	-63.1714	-63.7817	-0.915527
	0.1445	-63.4766	-63.1714	-0.610352
	0.1446	-63.1714	-63.4766	-1.2207
	0.1447	-63.4766	-63.1714	-0.915527
	0.1448	-63.1714	-63.4766	-0.610352
	0.1449	-62.2559	-63.1714	-1.2207
	0.145	-63.1714	-62.8662	-0.305176
	0.1451	-63.1714	-63.1714	-0.610352
	0.1452	-62.8662	-63.4766	-0.610352
	0.1453	-63.1714	-63.1714	-0.915527
	0.1454	-62.8662	-62.8662	-0.610352
	0.1455	-63.1714	-62.8662	-0.915527
	0.1456	-62.8662	-62.8662	-1.52588
	0.1457	-62.8662	-63.4766	-1.2207
	0.1458	-62.561	-63.4766	-1.52588
	0.1459	-63.4766	-63.1714	-1.2207
	0.146	-62.8662	-63.4766	-1.2207
	0.1461	-63.4766	-63.7817	-1.2207
	0.1462	-63.4766	-63.4766	-0.915527
	0.1463	-63.4766	-63.7817	-1.2207
	0.1464	-63.4766	-63.7817	-1.2207
	0.1465	-62.8662	-63.7817	-1.2207
	0.1466	-62.8662	-63.4766	-0.915527
	0.1467	-63.4766	-63.7817	-1.2207
	0.1468	-62.8662	-63.1714	-1.83105
	0.1469	-63.1714	-63.4766	-0.915527
	0.147	-62.8662	-63.7817	-0.915527
	0.1471	-63.1714	-63.4766	-1.2207
	0.1472	-63.1714	-63.4766	-1.2207
	0.1473	-63.1714	-63.4766	-1.2207
	0.1474	-62.8662	-63.7817	-1.52588
	0.1475	-64.0869	-63.1714	-0.915527
	0.1476	-63.1714	-62.8662	-0.915527
	0.1477	-63.7817	-63.7817	-1.2207
	0.1478	-62.8662	-63.4766	-1.52588
	0.1479	-62.561	-63.4766	-1.52588
	0.148	-62.8662	-63.4766	-1.83105
	0.1481	-62.8662	-63.4766	-1.52588
	0.1482	-62.2559	-63.1714	-1.83105
	0.1483	-62.2559	-63.4766	-2.13623
	0.1484	-62.8662	-63.7817	-2.13623
	0.1485	-62.561	-63.7817	-2.13623
	0.1486	-62.561	-63.4766	-1.83105
	0.1487	-63.1714	-63.4766	-1.52588
	0.1488	-62.8662	-63.1714	-1.52588
	0.1489	-62.561	-63.1714	-1.52588
	0.149	-62.8662	-63.1714	-2.44141
	0.1491	-62.8662	-63.4766	-1.83105
	0.1492	-62.561	-63.1714	-2.13623
	0.1493	-62.2559	-63.7817	-1.83105
	0.1494	-62.561	-63.4766	-1.83105
	0.1495	-62.561	-62.8662	-2.13623
	0.1496	-62.2559	-63.4766	-2.13623
	0.1497	-63.1714	-63.4766	-2.74658
	0.1498	-62.561	-63.7817	-2.13623
	0.1499	-62.561	-63.7817	-2.44141
	0.15	-62.561	-64.3921	-2.44141
	0.1501	-63.4766	-64.0869	-2.74658
	0.1502	-63.1714	-63.7817	-2.74658
	0.1503	-63.7817	-63.7817	-3.05176
	0.1504	-63.1714	-63.7817	-3.35693
	0.1505	-63.4766	-63.7817	-3.05176
	0.1506	-62.561	-63.4766	-2.74658
	0.1507	-63.1714	-63.7817	-2.74658
	0.1508	-62.561	-63.4766	-3.35693
	0.1509	-62.8662	-63.1714	-3.05176
	0.151	-62.2559	-63.7817	-3.05176
	0.1511	-62.8662	-63.4766	-3.05176
	0.1512	-62.2559	-63.7817	-1.83105
	0.1513	-62.561	-63.1714	-2.74658
	0.1514	-63.1714	-64.0869	-2.44141
	0.1515	-62.8662	-63.7817	-3.05176
	0.1516	-61.9507	-63.1714	-3.05176
	0.1517	-62.2559	-63.4766	-3.05176
	0.1518	-62.8662	-63.1714	-3.05176
	0.1519	-62.561	-63.4766	-3.35693
	0.152	-62.561	-63.1714	-3.35693
	0.1521	-62.8662	-63.4766	-3.35693
	0.1522	-62.561	-63.4766	-3.66211
	0.1523	-62.561	-63.4766	-2.74658
	0.1524	-63.1714	-63.4766	-3.66211
	0.1525	-62.8662	-63.4766	-2.74658
	0.1526	-62.2559	-63.4766	-3.05176
	0.1527	-63.1714	-63.1714	-3.05176
	0.1528	-63.1714	-63.4766	-3.35693
	0.1529	-62.2559	-63.7817	-3.05176
	0.153	-62.8662	-63.7817	-3.35693
	0.1531	-62.561	-63.4766	-2.74658
	0.1532	-62.561	-63.4766	-3.35693
	0.1533	-62.561	-63.7817	-2.74658
	0.1534	-62.8662	-63.7817	-3.35693
	0.1535	-62.2559	-63.1714	-3.35693
	0.1536	-62.561	-63.1714	-3.66211
	0.1537	-62.561	-64.0869	-3.05176
	0.1538	-62.2559	-64.3921	-3.35693
	0.1539	-62.561	-63.4766	-3.66211
	0.154	-62.2559	-63.7817	-3.66211
	0.1541	-62.2559	-64.0869	-3.96729
	0.1542	-61.9507	-64.3921	-4.27246
	0.1543	-62.561	-64.0869	-3.35693
	0.1544	-62.2559	-64.0869	-3.96729
	0.1545	-62.561	-63.7817	-3.66211
	0.1546	-61.9507	-64.0869	-3.66211
	0.1547	-61.9507	-63.7817	-3.66211
	0.1548	-62.561	-64.3921	-3.66211
	0.1549	-61.6455	-64.6973	-3.66211
	0.155	-62.2559	-64.0869	-3.66211
	0.1551	-62.561	-64.3921	-3.66211
	0.1552	-62.2559	-64.3921	-3.66211
	0.1553	-62.2559	-63.7817	-3.35693
	0.1554	-62.561	-64.6973	-3.66211
	0.1555	-61.9507	-64.3921	-3.66211
	0.1556	-61.9507	-64.3921	-3.96729
	0.1557	-62.561	-63.7817	-3.66211
	0.1558	-62.8662	-63.7817	-3.96729
	0.1559	-62.8662	-64.0869	-3.66211
	0.156	-62.2559	-64.0869	-3.96729
	0.1561	-62.2559	-64.3921	-3.66211
	0.1562	-62.8662	-63.4766	-4.27246
	0.1563	-62.561	-63.7817	-4.27246
	0.1564	-62.8662	-63.7817	-4.27246
	0.1565	-62.561	-64.0869	-4.57764
	0.1566	-62.561	-64.0869	-4.27246
	0.1567	-62.561	-64.3921	-4.27246
	0.1568	-62.8662	-64.0869	-4.57764
	0.1569	-62.561	-64.3921	-3.96729
	0.157	-62.8662	-64.3921	-4.27246
	0.1571	-63.1714	-64.0869	-3.96729
	0.1572	-62.561	-64.0869	-4.57764
	0.1573	-62.8662	-63.4766	-3.66211
	0.1574	-62.561	-64.3921	-5.18799
	0.1575	-62.8662	-63.7817	-4.88281
	0.1576	-62.2559	-64.0869	-4.57764
	0.1577	-62.561	-64.3921	-4.27246
	0.1578	-62.8662	-63.7817	-4.88281
	0.1579	-62.561	-64.0869	-4.57764
	0.158	-62.561	-63.7817	-5.18799
	0.1581	-62.561	-63.7817	-4.57764
	0.1582	-62.561	-63.4766	-4.88281
	0.1583	-62.561	-63.4766	-4.57764
	0.1584	-62.561	-64.0869	-5.18799
	0.1585	-62.561	-63.7817	-5.18799
	0.1586	-62.561	-63.7817	-4.27246
	0.1587	-62.2559	-64.0869	-4.88281
	0.1588	-62.561	-63.7817	-4.88281
	0.1589	-62.561	-64.0869	-4.88281
	0.159	-62.2559	-64.0869	-5.79834
	0.1591	-62.8662	-64.0869	-5.18799
	0.1592	-63.1714	-64.3921	-5.18799
	0.1593	-63.4766	-63.7817	-4.88281
	0.1594	-63.1714	-64.0869	-5.18799
	0.1595	-63.1714	-64.3921	-5.18799
	0.1596	-62.8662	-63.7817	-5.18799
	0.1597	-62.561	-63.4766	-5.18799
	0.1598	-63.1714	-64.0869	-4.88281
	0.1599	-62.561	-62.8662	-5.18799
	0.16	-63.1714	-63.1714	-5.18799
	0.1601	-63.1714	-63.4766	-4.57764
	0.1602	-62.8662	-63.4766	-4.88281
	0.1603	-62.2559	-63.1714	-4.57764
	0.1604	-62.561	-63.7817	-4.88281
	0.1605	-62.561	-63.4766	-4.88281
	0.1606	-62.8662	-63.4766	-4.88281
	0.1607	-62.561	-63.7817	-4.88281
	0.1608	-63.1714	-64.3921	-5.18799
	0.1609	-62.8662	-64.0869	-5.18799
	0.161	-62.8662	-63.7817	-4.88281
	0.1611	-62.8662	-64.3921	-5.49316
	0.1612	-63.1714	-64.3921	-6.10352
	0.1613	-62.561	-63.7817	-5.79834
	0.1614	-62.561	-63.4766	-5.79834
	0.1615	-62.2559	-63.7817	-6.10352
	0.1616	-62.8662	-63.7817	-5.79834
	0.1617	-62.2559	-63.7817	-6.10352
	0.1618	-62.561	-64.0869	-6.10352
	0.1619	-62.561	-63.4766	-6.10352
	0.162	-62.2559	-63.4766	-6.10352
	0.1621	-62.8662	-63.7817	-5.79834
	0.1622	-62.8662	-63.7817	-6.10352
	0.1623	-62.2559	-63.7817	-5.18799
	0.1624	-62.8662	-63.4766	-6.10352
	0.1625	-62.561	-63.7817	-6.10352
	0.1626	-62.8662	-63.7817	-6.10352
	0.1627	-62.2559	-63.7817	-6.10352
	0.1628	-63.1714	-63.7817	-6.10352
	0.1629	-62.8662	-64.0869	-6.40869
	0.163	-63.1714	-63.7817	-6.71387
	0.1631	-63.1714	-64.3921	-6.40869
	0.1632	-63.4766	-63.7817	-6.71387
	0.1633	-63.1714	-64.0869	-6.71387
	0.1634	-63.7817	-63.7817	-7.01904
	0.1635	-63.4766	-64.3921	-6.71387
	0.1636	-63.4766	-63.4766	-6.71387
	0.1637	-63.1714	-63.7817	-6.71387
	0.1638	-63.4766	-64.0869	-7.01904
	0.1639	-63.4766	-63.7817	-6.71387
	0.164	-63.4766	-63.4766	-7.01904
	0.1641	-63.4766	-63.7817	-6.71387
	0.1642	-63.1714	-62.8662	-7.01904
	0.1643	-63.4766	-63.4766	-6.40869
	0.1644	-63.4766	-63.1714	-6.71387
	0.1645	-63.1714	-63.4766	-7.01904
	0.1646	-63.1714	-62.8662	-7.01904
	0.1647	-62.8662	-62.561	-6.71387
	0.1648	-63.4766	-64.0869	-6.71387
	0.1649	-63.1714	-63.4766	-7.62939
	0.165	-63.4766	-63.1714	-7.93457
	0.1651	-62.8662	-63.4766	-7.62939
	0.1652	-63.7817	-63.1714	-7.93457
	0.1653	-62.561	-62.8662	-7.62939
	0.1654	-63.4766	-63.4766	-8.23975
	0.1655	-63.4766	-63.1714	-7.93457
	0.1656	-63.1714	-63.7817	-7.93457
	0.1657	-63.4766	-63.1714	-7.93457
	0.1658	-63.1714	-63.7817	-7.93457
	0.1659	-63.1714	-63.4766	-7.62939
	0.166	-63.1714	-63.4766	-7.62939
	0.1661	-63.4766	-63.1714	-7.32422
	0.1662	-63.4766	-63.4766	-7.62939
	0.1663	-63.1714	-63.1714	-7.93457
	0.1664	-63.4766	-63.4766	-7.62939
	0.1665	-63.1714	-62.8662	-7.62939
	0.1666	-63.4766	-63.4766	-7.62939
	0.1667	-62.561	-62.561	-7.62939
	0.1668	-63.7817	-63.1714	-7.62939
	0.1669	-63.1714	-63.4766	-7.93457
	0.167	-62.8662	-63.1714	-7.93457
	0.1671	-63.4766	-63.4766	-7.62939
	0.1672	-63.1714	-63.7817	-8.54492
	0.1673	-62.8662	-63.1714	-7.62939
	0.1674	-63.4766	-63.1714	-8.54492
	0.1675	-63.1714	-63.7817	-8.8501
	0.1676	-63.1714	-63.1714	-8.54492
	0.1677	-62.8662	-63.4766	-7.93457
	0.1678	-63.1714	-63.1714	-8.23975
	0.1679	-63.7817	-62.8662	-7.62939
	0.168	-63.1714	-63.4766	-7.93457
	0.1681	-63.1714	-63.4766	-7.62939
	0.1682	-62.8662	-63.1714	-8.23975
	0.1683	-62.561	-63.4766	-7.93457
	0.1684	-62.8662	-61.9507	-7.93457
	0.1685	-62.561	-63.7817	-8.54492
	0.1686	-62.8662	-63.4766	-8.23975
	0.1687	-62.8662	-63.1714	-8.8501
	0.1688	-62.8662	-63.1714	-8.8501
	0.1689	-63.1714	-62.8662	-8.54492
	0.169	-62.2559	-62.561	-9.15527
	0.1691	-63.1714	-63.4766	-8.8501
	0.1692	-62.561	-63.7817	-9.15527
	0.1693	-62.561	-63.7817	-9.15527
	0.1694	-62.561	-63.1714	-9.46045
	0.1695	-62.561	-63.7817	-9.15527
	0.1696	-61.9507	-63.4766	-9.15527
	0.1697	-62.561	-63.4766	-9.15527
	0.1698	-63.1714	-64.0869	-9.15527
	0.1699	-62.8662	-64.0869	-10.0708
	0.17	-63.1714	-64.0869	-9.15527
	0.1701	-63.1714	-63.7817	-9.46045
	0.1702	-63.4766	-63.7817	-9.46045
	0.1703	-63.7817	-63.4766	-9.46045
	0.1704	-63.4766	-63.4766	-9.46045
	0.1705	-63.4766	-63.7817	-10.0708
	0.1706	-63.1714	-63.7817	-9.76563
	0.1707	-63.4766	-63.4766	-10.0708
	0.1708	-62.8662	-63.7817	-10.0708
	0.1709	-62.8662	-63.7817	-10.376
	0.171	-63.1714	-62.561	-10.376
	0.1711	-63.1714	-63.7817	-9.76563
	0.1712	-62.8662	-63.4766	-10.6812
	0.1713	-62.2559	-63.4766	-10.0708
	0.1714	-62.561	-63.4766	-9.76563
	0.1715	-63.1714	-63.7817	-10.0708
	0.1716	-62.561	-63.4766	-10.0708
	0.1717	-62.561	-63.1714	-10.0708
	0.1718	-62.8662	-63.4766	-10.0708
	0.1719	-62.561	-63.7817	-9.76563
	0.172	-62.561	-64.3921	-9.76563
	0.1721	-62.2559	-63.7817	-10.0708
	0.1722	-63.1714	-64.0869	-10.376
	0.1723	-62.8662	-63.7817	-10.0708
	0.1724	-62.8662	-63.7817	-10.6812
	0.1725	-62.8662	-63.7817	-10.6812
	0.1726	-63.1714	-63.1714	-10.376
	0.1727	-62.8662	-62.8662	-10.6812
	0.1728	-62.561	-63.4766	-10.6812
	0.1729	-62.8662	-63.4766	-10.6812
	0.173	-62.561	-63.4766	-10.6812
	0.1731	-62.561	-63.7817	-9.76563
	0.1732	-63.1714	-63.4766	-10.6812
	0.1733	-61.9507	-63.1714	-10.6812
	0.1734	-62.2559	-63.1714	-10.6812
	0.1735	-62.561	-64.0869	-10.376
	0.1736	-62.561	-63.7817	-10.9863
	0.1737	-62.2559	-63.7817	-10.6812
	0.1738	-63.1714	-63.7817	-10.9863
	0.1739	-62.2559	-63.7817	-10.376
	0.174	-62.2559	-64.0869	-10.6812
	0.1741	-61.9507	-64.6973	-10.376
	0.1742	-61.9507	-64.3921	-11.2915
	0.1743	-61.6455	-64.3921	-10.376
	0.1744	-62.2559	-64.3921	-11.2915
	0.1745	-61.9507	-64.0869	-10.6812
	0.1746	-62.2559	-64.3921	-10.9863
	0.1747	-62.2559	-64.3921	-10.6812
	0.1748	-61.6455	-64.6973	-11.5967
	0.1749	-62.561	-64.3921	-10.9863
	0.175	-62.2559	-63.4766	-11.5967
	0.1751	-61.9507	-64.3921	-10.6812
	0.1752	-62.561	-64.3921	-11.2915
	0.1753	-61.9507	-64.3921	-10.9863
	0.1754	-62.561	-64.0869	-10.6812
	0.1755	-62.2559	-64.6973	-10.6812
	0.1756	-62.561	-64.3921	-10.9863
	0.1757	-61.9507	-64.0869	-10.6812
	0.1758	-62.561	-64.3921	-10.9863
	0.1759	-62.2559	-64.6973	-10.376
	0.176	-62.561	-63.7817	-10.6812
	0.1761	-62.8662	-64.3921	-11.5967
	0.1762	-63.4766	-64.0869	-11.2915
	0.1763	-63.1714	-64.3921	-11.5967
	0.1764	-62.561	-64.0869	-11.5967
	0.1765	-62.561	-64.3921	-11.9019
	0.1766	-63.1714	-64.0869	-11.9019
	0.1767	-62.561	-64.3921	-11.9019
	0.1768	-63.1714	-63.4766	-11.5967
	0.1769	-62.561	-64.3921	-12.207
	0.177	-62.561	-63.7817	-12.207
	0.1771	-62.561	-63.1714	-11.9019
	0.1772	-62.8662	-64.0869	-11.9019
	0.1773	-62.8662	-64.0869	-11.9019
	0.1774	-62.561	-63.7817	-11.2915
	0.1775	-62.8662	-64.0869	-11.5967
	0.1776	-62.561	-64.3921	-11.9019
	0.1777	-62.2559	-64.3921	-11.5967
	0.1778	-62.561	-64.6973	-11.9019
	0.1779	-62.561	-64.3921	-12.207
	0.178	-62.561	-64.3921	-11.9019
	0.1781	-62.561	-64.3921	-12.207
	0.1782	-63.1714	-64.3921	-12.5122
	0.1783	-62.561	-64.0869	-12.5122
	0.1784	-62.8662	-64.3921	-12.8174
	0.1785	-62.8662	-64.6973	-12.5122
	0.1786	-62.8662	-64.0869	-12.8174
	0.1787	-62.561	-63.7817	-12.207
	0.1788	-61.9507	-63.7817	-12.5122
	0.1789	-62.561	-64.3921	-13.1226
	0.179	-62.561	-64.3921	-13.1226
	0.1791	-62.561	-64.6973	-12.8174
	0.1792	-63.4766	-63.4766	-13.1226
	0.1793	-62.8662	-64.0869	-12.8174
	0.1794	-62.8662	-63.7817	-12.5122
	0.1795	-63.1714	-64.0869	-12.207
	0.1796	-63.4766	-64.3921	-12.5122
	0.1797	-62.8662	-64.0869	-12.207
	0.1798	-63.1714	-63.7817	-12.5122
	0.1799	-62.561	-63.7817	-11.9019
	0.18	-63.4766	-63.7817	-11.5967
	0.1801	-62.2559	-64.0869	-12.207
	0.1802	-63.1714	-64.0869	-12.5122
	0.1803	-62.2559	-63.7817	-12.8174
	0.1804	-62.8662	-64.0869	-11.9019
	0.1805	-61.9507	-63.7817	-12.5122
	0.1806	-62.561	-64.0869	-12.8174
	0.1807	-62.561	-64.6973	-12.8174
	0.1808	-62.561	-64.0869	-12.5122
	0.1809	-62.8662	-65.0024	-13.4277
	0.181	-62.2559	-64.0869	-12.5122
	0.1811	-62.2559	-64.3921	-12.8174
	0.1812	-63.1714	-64.6973	-12.8174
	0.1813	-62.8662	-64.3921	-13.1226
	0.1814	-62.2559	-64.0869	-13.4277
	0.1815	-62.8662	-63.7817	-13.1226
	0.1816	-62.8662	-63.7817	-12.8174
	0.1817	-62.8662	-63.4766	-12.8174
	0.1818	-62.561	-63.7817	-13.4277
	0.1819	-62.561	-64.0869	-13.1226
	0.182	-62.561	-63.7817	-13.4277
	0.1821	-62.8662	-64.3921	-13.4277
	0.1822	-62.2559	-64.0869	-13.7329
	0.1823	-62.8662	-64.3921	-13.1226
	0.1824	-62.8662	-64.3921	-13.7329
	0.1825	-62.8662	-64.3921	-13.4277
	0.1826	-62.8662	-64.3921	-14.0381
	0.1827	-63.1714	-64.0869	-14.0381
	0.1828	-62.8662	-64.3921	-13.7329
	0.1829	-62.561	-64.6973	-14.3433
	0.183	-62.8662	-64.3921	-14.0381
	0.1831	-62.8662	-63.7817	-14.3433
	0.1832	-63.1714	-64.3921	-14.0381
	0.1833	-63.7817	-64.3921	-14.0381
	0.1834	-63.1714	-64.0869	-14.0381
	0.1835	-63.4766	-64.3921	-13.4277
	0.1836	-63.7817	-63.7817	-14.0381
	0.1837	-63.1714	-63.7817	-14.3433
	0.1838	-63.1714	-63.7817	-14.0381
	0.1839	-63.4766	-63.4766	-14.0381
	0.184	-63.4766	-63.4766	-14.0381
	0.1841	-63.1714	-63.1714	-14.3433
	0.1842	-63.1714	-63.4766	-14.3433
	0.1843	-63.4766	-63.7817	-14.6484
	0.1844	-62.8662	-63.1714	-14.6484
	0.1845	-63.1714	-63.7817	-14.6484
	0.1846	-63.1714	-63.4766	-14.9536
	0.1847	-63.1714	-63.7817	-14.6484
	0.1848	-63.4766	-63.4766	-14.3433
	0.1849	-63.1714	-63.4766	-14.9536
	0.185	-63.4766	-63.1714	-14.6484
	0.1851	-62.8662	-63.7817	-14.9536
	0.1852	-63.1714	-63.4766	-14.6484
	0.1853	-63.1714	-63.7817	-14.6484
	0.1854	-62.8662	-63.4766	-14.6484
	0.1855	-63.1714	-62.8662	-15.2588
	0.1856	-64.3921	-63.4766	-14.9536
	0.1857	-63.1714	-62.8662	-15.564
	0.1858	-63.1714	-63.4766	-15.2588
	0.1859	-63.4766	-63.7817	-15.8691
	0.186	-63.1714	-63.1714	-14.6484
	0.1861	-63.1714	-63.4766	-15.564
	0.1862	-62.8662	-63.1714	-15.564
	0.1863	-63.1714	-63.4766	-15.564
	0.1864	-63.1714	-63.1714	-14.9536
	0.1865	-62.8662	-63.4766	-14.9536
	0.1866	-63.1714	-63.7817	-15.564
	0.1867	-62.8662	-63.4766	-15.564
	0.1868	-62.8662	-63.7817	-15.2588
	0.1869	-62.561	-64.0869	-15.2588
	0.187	-62.561	-63.7817	-15.564
	0.1871	-62.8662	-64.0869	-15.564
	0.1872	-63.1714	-63.7817	-15.564
	0.1873	-63.1714	-63.7817	-15.2588
	0.1874	-62.561	-63.1714	-15.8691
	0.1875	-63.1714	-63.7817	-15.564
	0.1876	-62.561	-63.4766	-15.8691
	0.1877	-63.1714	-63.4766	-15.564
	0.1878	-62.561	-63.1714	-15.564
	0.1879	-62.8662	-63.4766	-15.564
	0.188	-63.1714	-63.1714	-15.564
	0.1881	-62.561	-63.7817	-15.8691
	0.1882	-62.561	-63.1714	-15.8691
	0.1883	-62.2559	-63.1714	-16.1743
	0.1884	-62.8662	-63.4766	-16.4795
	0.1885	-62.561	-63.4766	-15.2588
	0.1886	-62.561	-63.7817	-16.4795
	0.1887	-63.1714	-63.4766	-16.4795
	0.1888	-63.1714	-63.1714	-16.1743
	0.1889	-62.8662	-62.8662	-15.8691
	0.189	-63.1714	-62.8662	-16.1743
	0.1891	-62.561	-63.1714	-15.8691
	0.1892	-62.561	-63.7817	-16.4795
	0.1893	-62.8662	-63.7817	-16.1743
	0.1894	-62.2559	-63.1714	-16.1743
	0.1895	-62.2559	-63.7817	-16.4795
	0.1896	-62.8662	-63.4766	-16.4795
	0.1897	-62.2559	-63.4766	-16.1743
	0.1898	-61.9507	-63.4766	-16.4795
	0.1899	-62.561	-63.4766	-17.395
	0.19	-62.561	-63.7817	-17.395
	0.1901	-62.561	-63.4766	-17.0898
	0.1902	-62.561	-63.4766	-17.395
	0.1903	-62.2559	-63.7817	-17.7002
	0.1904	-62.8662	-63.4766	-18.3105
	0.1905	-62.8662	-63.7817	-17.7002
	0.1906	-62.561	-63.4766	-17.7002
	0.1907	-62.2559	-63.4766	-17.395
	0.1908	-62.2559	-63.1714	-17.395
	0.1909	-62.561	-63.4766	-17.395
	0.191	-62.2559	-63.4766	-16.7847
	0.1911	-62.561	-63.4766	-18.3105
	0.1912	-62.2559	-63.4766	-17.395
	0.1913	-63.1714	-63.7817	-17.7002
	0.1914	-62.8662	-63.4766	-17.0898
	0.1915	-62.561	-63.7817	-17.0898
	0.1916	-62.561	-63.7817	-17.395
	0.1917	-62.561	-63.7817	-17.7002
	0.1918	-62.561	-63.1714	-17.0898
	0.1919	-63.1714	-63.7817	-18.3105
	0.192	-63.1714	-63.1714	-17.7002
	0.1921	-62.561	-62.561	-17.7002
	0.1922	-62.8662	-63.1714	-17.7002
	0.1923	-62.8662	-63.4766	-17.395
	0.1924	-63.1714	-62.8662	-17.7002
	0.1925	-62.8662	-62.8662	-18.3105
	0.1926	-63.1714	-63.4766	-17.7002
	0.1927	-62.8662	-63.7817	-17.7002
	0.1928	-62.561	-63.1714	-17.395
	0.1929	-62.2559	-63.4766	-17.7002
	0.193	-62.561	-63.7817	-17.7002
	0.1931	-62.2559	-62.8662	-17.395
	0.1932	-62.2559	-63.7817	-17.7002
	0.1933	-62.561	-63.7817	-17.7002
	0.1934	-62.561	-63.4766	-17.7002
	0.1935	-61.9507	-63.4766	-16.7847
	0.1936	-62.2559	-63.4766	-18.6157
	0.1937	-62.561	-63.1714	-18.6157
	0.1938	-61.6455	-63.4766	-18.3105
	0.1939	-62.2559	-63.4766	-18.3105
	0.194	-62.561	-63.4766	-18.9209
	0.1941	-61.6455	-63.7817	-18.9209
	0.1942	-61.9507	-63.7817	-18.9209
	0.1943	-61.9507	-64.6973	-18.6157
	0.1944	-61.6455	-63.1714	-18.6157
	0.1945	-62.2559	-63.7817	-18.3105
	0.1946	-62.2559	-63.7817	-19.2261
	0.1947	-62.2559	-63.7817	-18.6157
	0.1948	-62.2559	-64.0869	-18.9209
	0.1949	-62.2559	-63.7817	-18.6157
	0.195	-62.561	-64.3921	-18.6157
	0.1951	-62.2559	-64.0869	-18.6157
	0.1952	-62.8662	-63.7817	-18.6157
	0.1953	-62.2559	-64.3921	-18.3105
	0.1954	-62.2559	-64.6973	-18.6157
	0.1955	-62.2559	-64.3921	-18.3105
	0.1956	-62.561	-64.6973	-18.9209
	0.1957	-62.8662	-64.3921	-18.6157
	0.1958	-62.2559	-63.7817	-18.9209
	0.1959	-62.561	-63.4766	-18.6157
	0.196	-62.2559	-64.3921	-19.2261
	0.1961	-61.9507	-63.4766	-18.9209
	0.1962	-62.2559	-63.7817	-18.9209
	0.1963	-62.2559	-63.7817	-19.5313
	0.1964	-61.9507	-63.7817	-19.5313
	0.1965	-62.2559	-63.4766	-18.9209
	0.1966	-61.9507	-64.0869	-19.5313
	0.1967	-62.2559	-63.7817	-19.2261
	0.1968	-62.561	-63.1714	-19.5313
	0.1969	-62.561	-64.6973	-19.2261
	0.197	-62.561	-64.0869	-19.2261
	0.1971	-61.9507	-63.7817	-19.5313
	0.1972	-62.561	-63.7817	-19.2261
	0.1973	-62.561	-64.3921	-19.8364
	0.1974	-62.2559	-63.7817	-19.2261
	0.1975	-61.9507	-64.0869	-19.5313
	0.1976	-62.561	-63.7817	-19.5313
	0.1977	-62.2559	-64.0869	-19.8364
	0.1978	-62.8662	-63.7817	-20.1416
	0.1979	-63.1714	-63.4766	-19.5313
	0.198	-63.1714	-63.4766	-19.8364
	0.1981	-63.1714	-63.7817	-20.1416
	0.1982	-62.561	-63.7817	-19.8364
	0.1983	-63.4766	-64.3921	-20.4468
	0.1984	-62.561	-63.7817	-20.1416
	0.1985	-62.8662	-64.0869	-20.4468
	0.1986	-63.1714	-63.7817	-20.1416
	0.1987	-62.2559	-64.0869	-20.1416
	0.1988	-62.561	-63.4766	-19.8364
	0.1989	-62.561	-64.3921	-20.1416
	0.199	-62.8662	-64.3921	-20.1416
	0.1991	-62.8662	-65.0024	-20.1416
	0.1992	-62.8662	-64.0869	-20.1416
	0.1993	-63.7817	-64.3921	-20.1416
	0.1994	-63.1714	-64.0869	-20.752
	0.1995	-62.2559	-63.4766	-20.4468
	0.1996	-62.8662	-63.4766	-20.1416
	0.1997	-62.8662	-64.0869	-20.1416
[truncated: 8,002 more rows]
