# Supplementary material for: Kir2.1 dysfunction at the sarcolemma and the sarcoplasmic reticulum causes arrhythmias in a mouse model of Andersen–Tawil syndrome type 1
Source: Nat Cardiovasc Res. 2022 Oct 17;1(10):900–17. doi: 10.1038/s44161-022-00145-2 (PMC11358039; doi:10.1038/s44161-022-00145-2)
Supplement: Supplementary file 9 — Statistical Source Data [file 44161_2022_145_MOESM9_ESM.xlsx]

## Sheet: Figure 5a
		Intensity Plot Profiles (a.u)				Plot Profiles Correlation (Raw data)			Classified Plot Profiles Correlation
	Distance (µm)	Kir2.1	Nav1.5	WGA		Kir2.1	Nav1.5		Kir2.1	Nav1.5 above bisector	Nav1.5 below bisector
	0	5.7517	8.1816	5.9248		23.1391	32.9146		34.2506	90.3859
	0.059	6.7835	8.3006	5.1946		27.29	33.3933		41.9772	97.0589
	0.1179	9.0295	8.6816	4.7025		36.3257	34.9261		24.6401	76.2415
	0.1769	12.347	7.0943	4.5994		49.672	28.5404		46.0959	93.6108
	0.2358	16.0851	8.7451	4.4248		64.7104	35.1815		15.4443	60.1495
	0.2948	19.2835	5.3086	4.2898		77.5775	21.3565		45.1698	88.502
	0.3537	21.0057	6.7292	4.1232		84.5059	27.0716		50.5659	93.0681
	0.4127	20.4422	6.507	4.1629		82.239	26.1777		8.19686	47.1866
	0.4716	17.7121	7.1657	4.6152		71.2558	28.8276		39.359	77.806
	0.5306	13.6644	6.3562	5.2978		54.9719	25.571		54.078	92.4932
	0.5895	9.8629	7.2133	6.2184		39.6784	29.0191		34.4099	72.6337
	0.6485	7.0692	2.9276	6.9168		28.4394	11.7777		40.8914	78.3487
	0.7074	5.6644	3.3879	7.5676		22.7879	13.6295		46.6069	82.8187
	0.7664	5.3946	5.4911	8.0279		21.7025	22.0907		29.2697	63.7895
	0.8254	6.0137	6.6102	8.5914		24.1931	26.5928		42.5517	76.9439
	0.8843	7.1089	7.753	9.2025		28.5991	31.1903		3.98197	37.7675
	0.9433	8.9978	9.9197	9.6232		36.1981	39.907		55.5468	88.8214
	1.0022	11.3073	12.7848	9.8057		45.4893	51.4333		43.8608	76.3372
	1.0612	13.7835	15.7292	9.9565		55.451	63.2786		51.6835	83.7766
	1.1201	15.6644	17.6181	10.4168		63.0179	70.8776		1.87472	33.9364
	1.1791	16.5533	18.2768	11.2502		66.5939	73.5276		36.2621	68.2912
	1.238	16.3152	17.7451	11.7502		65.636	71.3885		-0.00885	31.8927
	1.297	14.9898	16.0149	11.5121		60.304	64.4279		54.9401	86.0117
	1.3559	12.8629	13.0229	10.3613		51.7474	52.3911		1.9069	32.0207
	1.4149	10.2517	9.8721	8.8533		41.2426	39.7155		46.3832	76.1457
	1.4738	8.0613	7.2927	7.6946		32.4306	29.3385		37.6987	67.3655
	1.5328	6.4263	5.9038	6.9327		25.853	23.751		34.0587	63.3743
	1.5918	5.8708	5.1816	6.2105		23.6182	20.8456		49.1611	78.253
	1.6507	6.2676	5.0863	5.4327		25.2146	20.4622		26.3639	55.0411
	1.7097	8.0454	5.253	4.6629		32.3666	21.1328		28.4712	56.318
	1.7686	11.2676	5.7848	4.02		45.3296	23.2723		52.8011	80.6157
	1.8276	15.7121	6.0863	3.4327		63.2098	24.4852		47.1178	74.5494
	1.8865	20.3073	6.5784	2.9565		81.6963	26.4649		57.7498	85.0221
	1.9455	23.4263	6.7292	2.7263		94.244	27.0716		54.4931	81.6375
	2.0044	23.9184	7.0546	2.8295		96.2237	28.3807		23.6182	50.4432
	2.0634	21.2756	7.2292	3.274		85.5917	29.0831		3.59898	30.2646
	2.1223	16.8946	7.4832	3.9962		67.967	30.1049		43.382	69.6643
	2.1813	12.1883	7.9752	4.6708		49.0335	32.0842		54.5889	80.8394
	2.2402	8.6803	8.6498	5.2422		34.9208	34.7981		52.8329	78.2852
	2.2992	6.9184	9.1181	5.6708		27.8327	36.6821		45.3295	69.824
	2.3582	6.9422	9.2292	6.1708		27.9285	37.1291		11.1341	35.4688
	2.4171	8.4819	9.134	6.6311		34.1227	36.7461		38.3694	62.3847
	2.4761	10.8152	9.5705	7.2502		43.5095	38.5021		3.43926	27.1033
	2.535	13.0375	10.7133	7.9565		52.4499	43.0996		35.2403	58.9044
	2.594	14.5533	12.6737	8.8057		58.5479	50.9863		18.9568	42.3014
	2.6529	14.9978	15.634	9.6152		60.3361	62.8956		10.0487	33.3933
	2.7119	14.7676	19.0943	10.2343		59.4101	76.8164		45.1381	68.4509
	2.7708	13.8073	22.0784	10.4803		55.5468	88.8214		15.7955	38.7894
	2.8298	12.5692	23.134	10.3057		50.5659	93.0681		58.8034	81.5736
	2.8887	11.2279	21.999	9.6152		45.1698	88.502		22.6921	45.4623
	2.9477	10.1644	19.4752	8.8295		40.8914	78.3487		65.7958	87.9275
	3.0066	9.3708	16.7451	7.9883		37.6987	67.3655		26.6516	48.7193
	3.0656	8.7597	14.6419	7.2581		35.2403	58.9044		53.0883	75.1243
	3.1246	8.0533	13.3562	6.6629		32.3984	53.732		34.5057	56.0629
	3.1835	7.3311	12.6419	6.1946		29.493	50.8584		55.834	77.2315
	3.2425	7.0375	12.0863	5.7581		28.3119	48.6232		29.493	50.8584
	3.3014	7.8073	11.4911	5.5041		31.4088	46.2287		32.3984	53.732
	3.3604	10.2279	10.6498	5.0914		41.1468	42.8441		11.2938	32.5312
	3.4193	14.1486	9.9673	4.3613		56.9198	40.0984		8.64382	29.4982
	3.4783	18.3629	9.0943	3.4565		73.8739	36.5864		28.3119	48.6232
	3.5372	21.2121	8.0784	2.7422		85.3363	32.4994		12.7304	32.8188
	3.5962	21.5216	7.3403	2.893		86.5814	29.53		49.3526	69.4088
	3.6551	19.4581	7.007	3.4089		78.2799	28.1892		52.0986	71.9312
	3.7141	15.8629	7.1102	3.9644		63.8164	28.6043		6.28111	25.7307
	3.773	12.101	7.1578	4.3771		48.6823	28.7958		23.1391	42.5887
	3.832	9.0375	7.2768	4.901		36.3579	29.2746		11.3255	30.7752
	3.891	7.2994	7.1895	5.774		29.3655	28.9234		58.0692	76.7524
	3.9499	6.8946	7.499	6.6232		27.737	30.1685		31.2173	49.8687
	4.0089	7.3946	8.1737	7.4089		29.7485	32.8828		42.4241	60.5647
	4.0678	8.7041	9.8165	7.8454		35.0166	39.4918		30.1315	47.9208
	4.1268	10.3152	11.9356	8.3692		41.498	48.0169		59.41	76.8164
	4.1857	11.9025	14.2213	8.8375		47.8838	57.2123		20.9683	38.087
	4.2447	13.1486	16.0387	9.2422		52.8968	64.5237		23.5543	40.4179
	4.3036	13.7517	17.7371	9.2581		55.3231	71.3564		60.4959	77.0396
	4.3626	13.8787	19.1975	9.1629		55.834	77.2315		10.0804	26.4649
	4.4215	13.5692	20.0943	8.8771		54.5889	80.8394		56.4729	72.7934
	4.4805	13.1327	19.4594	8.6787		52.8329	78.2852		55.3231	71.3564
	4.5394	12.2676	17.253	8.4486		49.3526	69.4088		67.52	83.4575
	4.5984	10.8867	14.1895	8.0994		43.7972	57.0844		41.4663	57.2758
	4.6574	8.9978	11.3562	7.5994		36.1981	45.686		6.24893	21.484
	4.7163	7.1803	8.9197	6.9248		28.8863	35.884		42.7754	57.755
	4.7753	6.1803	7.0943	6.4168		24.8633	28.5404		61.3898	76.3694
	4.8342	6.347	5.7768	5.9883		25.534	23.2401		34.0269	48.9748
	4.8932	7.9581	5.0705	5.8057		32.0154	20.3986		58.4522	73.3679
	4.9521	10.9105	4.8641	5.5041		43.8929	19.5683		31.4088	46.2287
	5.0111	15.1883	4.6181	5.2422		61.1025	18.5786		49.1928	63.5658
	5.07	20.2121	4.3403	5.0041		81.3133	17.461		47.7562	61.9377
	5.129	24.7359	4.1022	4.9883		99.5125	16.5032		43.8929	58.0422
	5.1879	27.1486	3.7927	4.9406		109.219	15.258		11.9004	26.0497
	5.2469	26.5771	3.5625	4.893		106.92	14.3319		27.8009	41.8863
	5.3058	23.347	3.5467	4.647		93.925	14.2684		36.0067	50.0602
	5.3648	18.8073	3.9038	4.52		75.6618	15.705		47.0538	60.7883
	5.4238	14.5613	4.6737	4.1073		58.5801	18.8023		30.0039	43.4508
	5.4827	11.6486	5.5943	4.02		46.8623	22.5059		24.097	37.5121
	5.5417	9.9422	6.6895	4.3137		39.9975	26.9119		43.7972	57.0844
	5.6006	9.093	8.0863	5.3771		36.5811	32.5312		29.2058	42.2375
	5.6596	8.347	9.507	6.7025		33.58	38.2467		9.50595	22.5059
	5.7185	7.4581	10.8006	8.0121		30.0039	43.4508		53.6628	66.5674
	5.7775	6.6248	12.1102	9.2263		26.6516	48.7193		12.1241	24.7728
	5.8364	6.5533	13.6816	10.0121		26.3639	55.0411		31.4406	43.9939
	5.8954	7.2756	15.8562	10.5994		29.2697	63.7895		39.5505	51.912
	5.9543	8.5533	18.0546	10.6867		34.4099	72.6337		40.5724	52.9338
	6.0133	9.7835	19.3403	10.4724		39.359	77.806		46.3832	58.5214
	6.0722	10.5771	19.126	9.766		42.5517	76.9439		19.691	31.5737
	6.1312	10.7835	17.3165	8.774		43.382	69.6643		29.7485	41.599
	6.1902	10.5454	15.0546	7.639		42.4241	60.5647		52.8968	64.5237
	6.2491	9.8311	12.9038	6.5279		39.5505	51.912		24.2249	35.82
	6.3081	8.5533	11.3879	5.8216		34.4099	45.8135		27.8967	39.4918
	6.367	7.3946	10.3403	5.6629		29.7485	41.599		34.4099	45.8135
	6.426	6.9343	9.8165	5.8057		27.8967	39.4918		21.1598	32.4354
	6.4849	7.8073	9.4673	5.7263		31.4088	38.0869		36.6133	47.7615
	6.5439	10.1962	9.2848	5.274		41.0193	37.3528		23.0433	34.1279
	6.6028	13.9502	8.7927	4.4406		56.1217	35.373		24.2567	35.0858
	6.6618	18.4105	8.0229	3.6311		74.0654	32.2761		62.9221	73.4
	6.7207	22.4581	7.0546	3.0121		90.3489	28.3807		27.9607	37.9594
	6.7797	24.7676	6.2133	2.774		99.6401	24.9961		23.1391	32.9146
	6.8386	24.093	5.3165	2.8454		96.9261	21.3883		36.1981	45.686
	6.8976	20.6327	4.499	3.2025		83.0054	18.0995		47.8838	57.2123
	6.9566	15.3152	3.7927	3.5359		61.613	15.258		27.9285	37.1291
	7.0155	9.8629	3.7371	3.6708		39.6784	15.0344		52.4816	61.331
	7.0745	5.2914	4.38	3.9565		21.2873	17.6207		27.8327	36.6821
	7.1334	2.3629	5.5943	4.1629		9.50595	22.5059		39.6463	48.2402
	7.1924	0.8549	6.7371	4.7263		3.43926	27.1034		49.1293	57.372
	7.2513	0.474	7.9594	5.1232		1.9069	32.0207		63.0179	70.8776
	7.3103	0.9898	9.3879	5.6152		3.98197	37.7675		55.451	63.2786
	7.3692	2.0375	11.7292	5.9168		8.19686	47.1866		65.4446	73.2403
	7.4282	3.839	14.9514	6.393		15.4443	60.1495		60.5594	68.2595
	7.4871	6.1248	18.9514	7.02		24.6401	76.2415		58.5161	65.8967
	7.5461	8.5137	22.4673	7.7025		34.2506	90.3859		28.8864	35.8839
	7.605	10.4343	24.126	8.1549		41.9772	97.0589		13.2413	20.2389
	7.664	11.4581	23.2689	7.8057		46.0959	93.6108		30.5466	37.4803
	7.723	11.5851	20.5863	6.9883		46.6069	82.8187		66.5939	73.5276
	7.7819	11.2676	17.3562	5.9168		45.3296	69.824		58.6119	65.354
	7.8409	10.6327	14.3562	4.8057		42.7754	57.755		49.2886	55.999
	7.8998	9.8549	11.9911	3.8533		39.6463	48.2402		31.4088	38.087
	7.9588	8.8708	9.7848	3.4962		35.6872	39.3643		41.498	48.0169
	8.0177	8.0137	8.1816	3.5279		32.2391	32.9146		18.8928	25.4113
	8.0767	7.6883	6.6419	3.8533		30.93	26.7204		27.29	33.3933
	8.1356	8.2041	5.6578	3.8137		33.0051	22.7613		45.4893	51.4333
	8.1946	9.8629	4.7292	3.5041		39.6784	19.0256		65.636	71.3885
	8.2535	12.7835	4.0229	2.9248		51.428	16.1841		21.447	26.944
	8.3125	16.347	3.0863	2.1549		65.764	12.4162		25.8212	30.8713
	8.3714	19.6089	2.0784	1.639		78.8866	8.3614		18.7331	23.7828
	8.4304	21.1168	1.1419	1.1708		84.9529	4.59386		33.58	38.2467
	8.4894	20.1962	0.4038	1.0756		81.2493	1.62449		35.0166	39.4918
	8.5483	16.9978	0.0546	1.0994		68.3821	0.219656		19.9464	24.3894
	8.6073	12.7041	-0.001	1.1787		51.1086	-0.004023		60.304	64.4279
	8.6662	8.7121	0.1895	1.1708		35.0488	0.762358		23.7779	27.774
	8.7252	5.7517	0.7689	1.6073		23.1391	3.09328		36.1981	39.907
	8.7841	4.1644	1.6022	2.3216		16.7534	6.44565		24.8634	28.5404
	8.8431	3.7359	2.4356	3.5121		15.0295	9.79842		35.6872	39.3642
	8.902	4.3946	3.1975	4.52		17.6795	12.8635		36.0384	39.6515
	8.961	5.9343	4.2292	5.7105		23.8737	17.0141		29.7485	32.8828
	9.0199	8.474	5.8006	6.6311		34.0909	23.3358		24.9273	28.0295
	9.0789	11.7994	8.4038	7.2819		47.469	33.8085		34.1227	36.7461
	9.1378	15.093	11.4197	7.7025		60.7191	45.9415		28.5991	31.1903
	9.1968	17.5533	14.4356	8.3295		70.6169	58.0744		60.3362	62.8956
	9.2558	18.22	16.4673	9.0994		73.2991	66.2479		27.737	30.1685
	9.3147	17.0533	17.0546	10.0279		68.6054	68.6107		24.1931	26.5928
	9.3737	14.5454	16.38	10.3454		58.5161	65.8967		29.3655	31.5098
	9.4326	11.5295	14.5467	10.0041		46.3832	58.5214		41.1468	42.8441
	9.4916	8.9502	12.4435	9.0359		36.0067	50.0602		59.8892	61.5543
	9.5505	7.2597	10.499	7.639		29.2058	42.2375		43.6053	45.2069
	9.6095	6.9502	9.4356	6.5994		27.9607	37.9594		32.2391	32.9146
	9.6684	7.593	9.3165	5.8216		30.5466	37.4803		51.7475	52.3911
	9.7274	8.9581	9.8562	5.3295		36.0384	39.6515		21.7025	22.0907
	9.7863	10.6327	10.2848	4.9089		42.7754	41.3758		68.6054	68.6107
	9.8453	12.8708	10.4911	4.4565		51.7792	42.2057		22.3731	22.3779
	9.9042	16.0692	10.2054	4.1549		64.6464	41.0563		34.9209		34.7981
	9.9632	20.5137	9.4276	4.0041		82.5266	37.9272		29.3655		28.9234
	10.0222	25.4422	8.4752	3.7025		102.354	34.0957		38.3054		37.8633
	10.0811	28.9502	7.6816	3.4962		116.467	30.9031		21.5428		20.3664
	10.1401	29.3073	7.0863	3.3692		117.903	28.5082		42.7754		41.3757
	10.199	26.101	6.4752	3.4962		105.004	26.0497		36.3257		34.9261
	10.258	20.3549	6.1102	3.4883		81.8878	24.5813		59.1546		57.691
	10.3169	14.0375	5.8324	3.5756		56.4729	23.4637		41.2426		39.7155
	10.3759	8.6724	5.9276	3.5597		34.8891	23.8467		25.853		23.751
	10.4348	4.9581	6.0625	3.8057		19.9464	24.3894		50.1507		47.953
	10.4938	2.9581	6.4752	4.2105		11.9004	26.0497		25.534		23.2401
	10.5527	2.1486	7.3324	4.8692		8.64382	29.4982		23.6182		20.8456
	10.6117	2.7676	8.8165	5.7025		11.1341	35.4688		32.4306		29.3385
	10.6706	4.7121	10.5149	6.6232		18.9568	42.3014		54.7486		51.2735
	10.7296	7.7597	12.3959	7.6311		31.2173	49.8687		31.4406		27.9019
	10.7886	10.9105	14.4276	8.5835		43.8929	58.0422		23.7779		20.2389
	10.8475	13.339	16.5467	9.647		53.6628	66.5674		21.2873		17.6207
	10.9065	14.5295	18.2371	10.0914		58.4522	73.3679		41.0193		37.3528
	10.9654	14.4343	19.0784	10.0517		58.0692	76.7524		36.5811		32.5312
	11.0244	13.1962	18.6737	9.3137		53.0883	75.1243		30.93		26.7204
	11.0833	11.22	17.0149	8.2263		45.1381	68.4509		25.2145		20.4622
	11.1423	8.5771	13.9356	7.1946		34.5057	56.0629		17.6795		12.8635
	11.2012	5.7517	10.5863	6.3454		23.1391	42.5887		43.5095		38.5021
	11.2602	2.8073	8.0863	5.6708		11.2938	32.5312		26.4919		21.484
	11.3191	0.8946	7.5229	4.7184		3.59898	30.2646		49.2568		44.0575
	11.3781	-0.0022	7.9276	3.893		-0.0088506	31.8927		15.0295		9.79842
	11.437	0.466	8.4356	3.274		1.87472	33.9364		27.354		21.8674
	11.496	2.4978	8.3006	2.9327		10.0486	33.3933		28.4076		21.931
	11.555	6.4184	7.6737	2.6946		25.8212	30.8713		23.8737		17.0141
	11.6139	11.5692	7.0149	2.52		46.5429	28.2209		73.2991		66.248
	11.6729	16.7359	6.1737	2.3454		67.3285	24.8368		36.3579		29.2746
	11.7318	19.9502	5.5943	2.4565		80.2597	22.5059		30.0679		22.9846
	11.7908	20.1248	5.0387	2.5517		80.9621	20.2707		24.7676		17.5568
	11.8497	16.8708	4.9038	2.8771		67.8712	19.728		58.5479		50.9863
	11.9087	12.1486	5.0705	3.2581		48.8738	20.3986		45.6808		37.9272
	11.9676	7.6248	5.5229	3.7898		30.6746	22.2186		45.2978		36.8736
	12.0266	4.6565	5.9117	4.1946		18.7331	23.7828		30.6746		22.2186
	12.0855	3.0137	6.1578	4.4724		12.1241	24.7728		37.8902		28.7958
	12.1445	2.5057	6.5784	4.5756		10.0804	26.4649		22.7879		13.6295
	12.2034	2.8152	7.6498	4.7422		11.3255	30.7751		52.4499		43.0996
	12.2624	3.9263	9.6419	5.3137		15.7955	38.7894		51.7792		42.2057
	12.3214	5.8708	12.5387	6.52		23.6182	50.4432		56.3771		46.3244
	12.3803	8.466	15.753	8.0914		34.0587	63.3743		33.0051		22.7613
	12.4393	11.5295	18.9276	9.9883		46.3832	76.1457		43.4778		33.2018
	12.4982	14.3549	21.134	11.4962		57.7498	85.0221		16.7534		6.44565
	12.5572	16.3549	21.8562	12.5994		65.7958	87.9275		39.6784		29.0191
	12.6161	16.7835	20.7451	13.0597		67.52	83.4575		28.4712		17.7483
	12.6751	16.2676	18.2054	12.8216		65.4446	73.2403		34.0909		23.3358
	12.734	14.8867	15.3006	11.9962		59.8892	61.5543		34.8891		23.8467
	12.793	13.6089	12.7451	10.6708		54.7486	51.2735		34.6336		23.4955
	12.8519	12.2438	10.9514	9.52		49.2568	44.0575		32.3666		21.1328
	12.9109	11.3549	9.4276	8.5517		45.6808	37.9272		34.8569		23.5277
	12.9698	10.8073	8.253	7.9724		43.4778	33.2018		24.2567		12.7678
	13.0288	10.6724	7.2768	7.4883		42.9351	29.2746		32.0154		20.3986
	13.0878	11.093	6.88	6.774		44.6271	27.6782		70.6169		58.0744
	13.1467	12.6962	6.9197	5.639		51.0768	27.838		41.8493		29.2428
	13.2057	16.0533	7.2292	4.3533		64.5824	29.0831		39.9975		26.9119
	13.2646	21.0216	7.4197	2.9724		84.5699	29.8495		42.9351		29.2746
	13.3236	25.9898	7.3324	2.02		104.557	29.4982		47.469		33.8085
	13.3825	28.6168	7.0546	1.4168		115.125	28.3807		46.9581		32.4037
	13.4415	27.5613	6.761	1.4803		110.879	27.1995		60.7191		45.9415
	13.5004	23.2279	6.6181	1.7343		93.4458	26.6246		51.3323		36.1394
	13.5594	17.4025	6.5625	2.0438		70.0103	26.4009		52.3541		36.9058
	13.6183	12.1803	6.3641	2.274		49.0013	25.6028		46.5429		29.9134
	13.6773	8.6644	5.8483	2.7581		34.8569	23.5277		28.4394		11.7777
	13.7362	6.5851	5.3403	3.4644		26.4919	21.484		56.9198		40.0984
	13.7952	5.5613	5.5625	4.393		22.3731	22.3779		44.6271		27.6782
	13.8542	5.3311	6.6975	5.2422		21.447	26.944		49.0335		32.0842
	13.9131	6.0216	8.9038	6.2343		24.2249	35.82		37.0921		19.8877
	13.9721	7.4898	11.9117	7.5517		30.1315	47.9208		48.5862		30.9988
	14.031	9.5375	15.507	9.401		38.3694	62.3847		46.5429		28.2209
	14.09	11.7121	18.5308	11.9644		47.1178	74.5494		29.4291		11.0753
	14.1489	13.5454	20.2927	14.9406		54.4931	81.6375		48.6823		28.7958
	14.2079	14.6168	20.2768	17.7025		58.8034	81.5736		23.1391		3.09328
	14.2668	15.0375	19.1498	19.7263		60.4959	77.0396		39.6784		19.0256
	14.3258	15.0533	16.9673	20.3692		60.5594	68.2594		56.1217		35.373
	14.3847	14.7041	14.3403	19.4883		59.1546	57.691		49.672		28.5404
	14.4437	14.0137	11.5149	17.4724		56.3771	46.3244		53.2798		31.9249
	14.5026	13.0137	9.1737	14.52		52.3541	36.9058		60.5276		38.8212
	14.5616	12.0771	7.7054	11.4327		48.5862	30.9988		45.3295		23.2722
	14.6206	11.5692	7.4356	8.766		46.5429	29.9134		40.0614		17.3335
	14.6795	11.6724	8.0546	7.02		46.9581	32.4037		45.9044		22.9528
	14.7385	12.7597	8.9832	6.1073		51.3323	36.1394		51.0768		27.8379
	14.7974	15.0454	9.6498	5.6708		60.5276	38.8211		49.0014		25.6028
	14.8564	18.7676	9.5705	5.3692		75.5021	38.5021		64.6464		41.0563
	14.9153	23.6644	8.9435	4.8137		95.2019	35.9797		43.8929		19.5683
	14.9743	28.2914	7.9276	4.2898		113.816	31.8927		46.8623		22.5059
	15.0332	31.0851	7.2292	3.9565		125.055	29.0831		39.6784		15.0343
	15.0922	30.5295	6.761	3.8851		122.82	27.1995		38.5609		13.0868
	15.1511	26.7835	6.6737	4.0676		107.75	26.8483		48.8738		20.3986
	15.2101	20.9263	6.6816	4.4168		84.1865	26.8801		49.9274		21.4201
	15.269	15.0454	6.8721	4.7025		60.5276	27.6465		54.9719		25.571
	15.328	10.4025	7.2689	4.7978		41.8493	29.2428		64.7104		35.1815
	15.387	7.2994	7.8324	4.7263		29.3655	31.5097		60.5276		27.6465
	15.4459	5.7279	8.4832	4.6073		23.0433	34.1279		56.4729		23.4638
	15.5049	5.2121	9.4673	4.9962		20.9683	38.0869		50.7574		16.9501
	15.5638	5.6406	11.3006	5.9168		22.6921	45.4623		35.0488		0.762358
	15.6228	7.0771	13.999	7.3295		28.4712	56.318		63.8165		28.6043
	15.6817	9.0137	16.9752	8.3851		36.2621	68.2912		51.428		16.1841
	15.7407	10.9025	18.9752	8.9248		43.8608	76.3372		64.5824		29.0831
	15.7996	12.22	19.4514	9.4089		49.1611	78.253		75.502		38.5021
	15.8586	12.9502	17.88	10.139		52.0987	71.9312		73.8739		36.5864
	15.9175	13.0454	15.2451	10.9644		52.4816	61.331		67.967		30.1049
	15.9765	12.466	11.9197	11.2898		50.1507	47.953		56.0255		17.589
	16.0354	11.2597	9.1657	10.6073		45.2978	36.8736		63.2098		24.4852
	16.0944	9.4184	7.1578	9.5438		37.8902	28.7958		58.5801		18.8023
	16.1534	7.474	5.7133	8.2343		30.0679	22.9846		65.1573		24.2619
	16.2123	6.1565	4.3641	7.2581		24.7676	17.5568		64.327		22.9528
	16.2713	6.0295	3.1737	6.2819		24.2567	12.7678		74.0654		32.2761
	16.3302	7.3152	2.753	5.2978		29.429	11.0753		71.2558		28.8276
	16.3892	9.5851	3.253	3.7898		38.5609	13.0868		67.3285		24.8368
	16.4481	12.6168	4.2133	2.0994		50.7574	16.9501		61.1025		18.5786
	16.5071	15.9343	4.8959	0.5597		64.1037	19.6962		70.0103		26.4009
	16.566	18.8311	4.9752	-0.0038		75.7575	20.0152		64.1037		19.6962
	16.625	20.2359	5.1102	0.0597		81.409	20.5583		82.5266		37.9272
	16.6839	19.2517	5.3483	0.3454		77.4496	21.5162		61.6131		15.258
	16.7429	15.9898	5.7054	0.5121		64.327	22.9528		67.8712		19.728
	16.8018	11.4105	5.7054	0.5676		45.9044	22.9528		78.2799		28.1892
	16.8608	6.7994	5.4356	0.893		27.354	21.8674		51.1086		-0.00402
	16.9198	3.2914	5.0308	1.7819		13.2413	20.2389		85.3363		32.4994
	16.9787	1.5533	5.3403	3.0279		6.24893	21.484		65.764		12.4162
	17.0377	1.5613	6.3959	4.3692		6.28111	25.7307		84.5699		29.8495
	17.0966	3.1644	8.1578	5.5517		12.7304	32.8188		81.6963		26.4649
	17.1556	5.8549	10.0467	6.8771		23.5543	40.4179		75.7575		20.0152
	17.2145	9.101	11.8721	8.3851		36.6133	47.7615		77.4496		21.5162
	17.2735	12.2517	13.9197	10.266		49.2886	55.999		82.239		26.1777
	17.3324	14.5692	16.2451	11.9406		58.6119	65.354		74.4167		18.3232
	17.3914	15.6406	18.2451	13.3771		62.9221	73.4		77.5775		21.3565
	17.4503	15.2597	18.9832	14.2978		61.3898	76.3694		85.5917		29.0831
	17.5093	14.0375	18.0943	14.9565		56.4729	72.7934		81.6645		24.6771
	17.5682	12.2279	15.8006	15.2502		49.1928	63.5658		86.5814		29.53
	17.6272	10.0851	13.1578	14.7263		40.5724	52.9338		81.8878		24.5813
	17.6861	7.8152	10.9356	13.5914		31.4405	43.9939		84.1865		26.8801
	17.7451	5.9898	9.3244	11.8613		24.097	37.5121		84.5059		27.0716
	17.8041	4.8946	7.8483	10.1629		19.691	31.5737		75.3423		17.6207
	17.863	4.6962	6.3165	8.4248		18.8928	25.4113		80.2596		22.5059
	17.922	5.3549	5.0625	7.0359		21.5428	20.3664		95.2019		35.9797
	17.9809	7.0771	4.4117	6.1629		28.4712	17.7483		75.6618		15.705
	18.0399	9.9581	4.3086	5.4644		40.0614	17.3335		80.9621		20.2707
	18.0988	13.9263	4.3721	4.8533		56.0255	17.589		81.409		20.5583
	18.1578	18.4978	4.5546	4.3137		74.4166	18.3232		90.3489		28.3807
	18.2167	22.4105	4.6975	3.8216		90.1574	18.898		81.3133		17.461
	18.2757	24.3311	5.1816	3.1311		97.884	20.8456		83.0054		18.0995
	18.3346	23.4502	5.7133	2.3533		94.3402	22.9846		88.9123		23.368
	18.3936	20.2994	6.134	1.639		81.6645	24.6771		94.5316		28.6361
	18.4526	16.1962	6.0308	1.5835		65.1573	24.2619		93.4458		26.6246
	18.5115	12.4105	5.3244	1.9724		49.9274	21.4201		94.244		27.0716
	18.5705	9.22	4.9435	2.7502		37.0921	19.8877		96.2237		28.3807
	18.6294	7.0613	5.4514	3.5041		28.4076	21.931		68.3821		0.219656
	18.6884	5.9105	6.9038	4.4168		23.7779	27.774		102.354		34.0957
	18.7473	6.0295	8.7213	5.3295		24.2567	35.0858		78.8866		8.3614
	18.8063	6.9105	10.4117	6.5438		27.8009	41.8863		90.1574		18.898
	18.8652	8.4581	12.1737	8.2025		34.0269	48.9748		94.3401		22.9846
	18.9242	10.3073	14.2371	10.1946		41.4663	57.2759		99.6401		24.9961
	18.9831	11.8708	15.3959	12.0121		47.7562	61.9377		104.557		29.4982
	19.0421	13.1248	20.0387	13.6629		52.8011	80.6157		96.9261		21.3883
	19.101	13.6565	21.38	14.9168		54.9401	86.0117		97.884		20.8456
	19.16	13.4422	22.9911	15.9644		54.078	92.4932		102.131		23.3998
	19.219	12.847	20.8244	16.2422		51.6835	83.7766		105.004		26.0497
	19.2779	12.2121	14.261	15.7978		49.1293	57.372		104.461		25.2198
	19.3369	11.6962	15.1102	14.7502		47.0538	60.7883		81.2493		1.62449
	19.3958	10.839	11.2371	13.7422		43.6053	45.2069		93.925		14.2684
	19.4548	9.5216	9.4117	12.639		38.3054	37.8633		84.9529		4.59386
	19.5137	7.8152	6.9356	11.4803		31.4405	27.9019		107.75		26.8483
	19.5727	6.1962	6.9673	9.8454		24.9273	28.0294		113.816		31.8927
	19.6316	5.2597	8.0625	7.9406		21.1598	32.4354		99.5125		16.5032
	19.6906	5.9105	5.0308	5.9565		23.7779	20.2389		110.879		27.1995
	19.7495	8.6089	5.8403	4.3613		34.6336	23.4955		116.467		30.9031
	19.8085	13.2438	7.9356	3.1946		53.2798	31.9249		115.125		28.3807
	19.8674	18.7279	4.38	2.8375		75.3423	17.6207		117.903		28.5082
	19.9264	23.4978	7.1181	2.893		94.5316	28.6361		106.92		14.3319
	19.9853	25.966	6.2689	3.2105		104.461	25.2198		109.219		15.258
	20.0443	25.3867	5.8165	3.3613		102.131	23.3998		122.82		27.1995
	20.1033	22.101	5.8086	3.4486		88.9123	23.368		125.055		29.0831

## Sheet: Figure 5b
		Intensity Plot Profiles (a.u)				Plot Profiles Correlation (Raw data)			Classified Plot Profiles Correlation
	Distance (µm)	Nav1.5	Kir2.1	WGA		Kir2.1	Nav1.5		Kir2.1	Nav1.5 above bisector	Nav1.5 below bisector
	0	13.1881	1.995	18.0373		1.995	13.1881		0.847	13.1141
	0.0368	13.04	2.625	24.778		2.625	13.04		0.847	12.4474
	0.0736	12.7807	3.254	27.9262		3.254	12.7807		1.995	13.1881
	0.1103	12.9289	3.773	28.6669		3.773	12.9289		3.032	13.9659
	0.1471	13.4104	4.032	28.1114		4.032	13.4104		1.736	12.6326
	0.1839	13.9659	4.403	26.8151		4.403	13.9659		1.736	12.5585
	0.2207	14.2993	5.403	25.0373		5.403	14.2993		1.329	11.7807
	0.2574	14.5956	7.773	22.778		7.773	14.5956		2.625	13.04
	0.2942	14.8548	12.217	21.0743		12.217	14.8548		0.551	10.2252
	0.331	14.4844	19.329	19.3336		19.329	14.4844		1.625	11.2622
	0.3678	13.2252	29.18	17.9632		29.18	13.2252		4.403	13.9659
	0.4046	11.2622	41.44	16.778		41.44	11.2622		3.254	12.7807
	0.4413	9.003	54.773	15.778		54.773	9.003		-0.005	9.5215
	0.4781	6.8178	68.291	15.0003		68.291	6.8178		4.032	13.4104
	0.5149	4.8178	80.106	14.1854		80.106	4.8178		3.773	12.9289
	0.5517	3.8548	89.847	13.1854		89.847	3.8548		4.736	13.8919
	0.5885	3.1141	96.588	12.4077		96.588	3.1141		2.143	11.2622
	0.6252	2.7067	99.477	12.0003		99.477	2.7067		5.403	14.2993
	0.662	2.5956	97.069	12.1854		97.069	2.5956		3.18	11.8919
	0.6988	3.7807	89.143	12.5188		89.143	3.7807		2.032	10.4474
	0.7356	5.7807	77.217	12.778		77.217	5.7807		4.44	12.8178
	0.7723	7.9289	63.551	12.5929		63.551	7.9289		-0.005	8.1511
	0.8091	8.8919	49.921	12.4077		49.921	8.8919		2.477	10.5956
	0.8459	8.7067	38.032	12.5929		38.032	8.7067		3.329	11.4474
	0.8827	7.5215	28.551	13.0743		28.551	7.5215		6.477	14.3733
	0.9195	6.7807	21.366	13.5929		21.366	6.7807		0.329	7.7437
	0.9562	6.6326	16.699	13.2595		16.699	6.6326		2.736	9.8178
	0.993	7.2993	13.366	12.741		13.366	7.2993		4.995	12.04
	1.0298	8.5215	10.403	12.3336		10.403	8.5215		7.773	14.5956
	1.0666	9.4104	7.291	12.2966		7.291	9.4104		8.44	15.1511
	1.1034	10.3733	4.366	12.4817		4.366	10.3733		6.773	13.4104
	1.1401	10.4474	2.032	12.6299		2.032	10.4474		1.329	7.8919
	1.1769	10.2252	0.551	12.2595		0.551	10.2252		9.106	15.5215
	1.2137	9.5215	-0.005	11.741		-0.005	9.5215		7.699	13.9659
	1.2505	8.1511	-0.005	11.4817		-0.005	8.1511		4.551	10.8178
	1.2872	7.7437	0.329	11.1484		0.329	7.7437		8.588	14.7067
	1.324	7.8919	1.329	10.6669		1.329	7.8919		4.366	10.3733
	1.3608	9.8178	2.736	10.0003		2.736	9.8178		8.329	14.1511
	1.3976	12.04	4.995	9.4077		4.995	12.04		7.736	13.5215
	1.4344	14.1511	8.329	9.0743		8.329	14.1511		7.995	13.7437
	1.4711	15.4474	12.291	8.6669		12.291	15.4474		8.254	13.8178
	1.5079	16.7807	16.921	9.1484		16.921	16.7807		8.699	14.003
	1.5447	17.7807	21.366	9.8891		21.366	17.7807		10.329	15.2252
	1.5815	17.8919	25.773	10.2225		25.773	17.8919		5.217	10.077
	1.6183	17.4104	30.81	10.1114		30.81	17.4104		7.81	12.4474
	1.655	17.077	37.254	9.8891		37.254	17.077		9.403	14.003
	1.6918	17.4104	45.477	9.6299		45.477	17.4104		10.551	14.8548
	1.7286	18.4474	56.44	9.704		56.44	18.4474		6.884	11.1511
	1.7654	18.7807	69.366	9.8521		69.366	18.7807		8.662	12.5585
	1.8021	18.04	83.921	9.6669		83.921	18.04		10.81	14.1881
	1.8389	16.1881	98.366	9.1854		98.366	16.1881		12.291	15.4474
	1.8757	14.9289	111.254	8.741		111.254	14.9289		12.217	14.8548
	1.9125	14.6696	120.514	8.6669		120.514	14.6696		10.588	13.2252
	1.9493	15.4104	125.143	8.8521		125.143	15.4104		7.291	9.4104
	1.986	16.3733	124.699	8.9632		124.699	16.3733		8.514	10.2622
	2.0228	18.4844	119.477	9.0743		119.477	18.4844		7.847	9.4474
	2.0596	19.7067	109.625	9.1854		109.625	19.7067		12.921	14.4104
	2.0964	19.3733	95.958	9.3336		95.958	19.3733		13.44	14.9289
	2.1332	17.1141	80.032	9.0743		80.032	17.1141		9.847	11.003
	2.1699	14.8178	64.032	8.5929		64.032	14.8178		10.995	11.8919
	2.2067	13.4844	49.254	7.9262		49.254	13.4844		12.662	13.1881
	2.2435	13.003	36.995	7.704		36.995	13.003		16.921		16.7807
	2.2803	13.2252	27.44	7.5929		27.44	13.2252		3.921		3.7067
	2.317	12.7067	20.44	7.778		20.44	12.7067		12.662		12.3733
	2.3538	11.7067	14.995	8.2966		14.995	11.7067		2.921		2.5956
	2.3906	10.04	10.995	9.0003		10.995	10.04		16.847		16.04
	2.4274	9.4474	7.847	9.704		7.847	9.4474		10.995		10.04
	2.4642	10.077	5.217	9.9632		5.217	10.077		9.588		8.5585
	2.5009	11.4474	3.329	9.8521		3.329	11.4474		2.403		1.3733
	2.5377	12.6326	1.736	9.0373		1.736	12.6326		12.032		10.9659
	2.5745	13.1141	0.847	8.4447		0.847	13.1141		5.736		4.1881
	2.6113	12.4474	0.847	7.9632		0.847	12.4474		10.403		8.5215
	2.6481	11.7807	1.329	8.2595		1.329	11.7807		16.884		14.9289
	2.6848	11.2622	2.143	8.3336		2.143	11.2622		17.44		15.3733
	2.7216	11.8919	3.18	8.4077		3.18	11.8919		13.736		11.6326
	2.7584	12.8178	4.44	8.4817		4.44	12.8178		2.329		0.2252
	2.7952	14.3733	6.477	8.5188		6.477	14.3733		16.032		13.8548
	2.8319	14.7067	8.588	8.5188		8.588	14.7067		16.551		14.2252
	2.8687	14.8548	10.551	8.2966		10.551	14.8548		2.662		0.003
	2.9055	14.4104	12.921	8.0003		12.921	14.4104		4.18		1.2252
	2.9423	13.8548	16.032	7.2225		16.032	13.8548		8.032		5.04
	2.9791	13.2252	20.736	6.9632		20.736	13.2252		12.18		9.1511
	3.0158	12.7067	27.773	7.1484		27.773	12.7067		11.069		8.04
	3.0526	13.2993	37.625	7.6299		37.625	13.2993		12.995		9.9659
	3.0894	14.8548	50.217	8.0743		50.217	14.8548		3.217		0.1141
	3.1262	17.04	65.254	7.8891		65.254	17.04		13.995		10.8548
	3.163	17.9289	81.329	7.3336		81.329	17.9289		14.995		11.7067
	3.1997	18.1881	96.143	6.6669		96.143	18.1881		15.18		11.7067
	3.2365	17.1511	107.551	6.3336		107.551	17.1511		18.143		14.5585
	3.2733	16.9289	114.477	6.1114		114.477	16.9289		21.366		17.7807
	3.3101	17.04	115.921	6.2225		115.921	17.04		6.44		2.04
	3.3468	17.8548	112.143	6.4447		112.143	17.8548		15.477		10.9659
	3.3836	18.003	103.18	6.6299		103.18	18.003		18.477		13.7807
	3.4204	17.1511	90.106	6.8891		90.106	17.1511		17.736		13.003
	3.4572	15.8548	75.514	7.1114		75.514	15.8548		14.254		9.4844
	3.494	14.5956	60.773	6.9262		60.773	14.5956		19.329		14.4844
	3.5307	13.003	48.291	6.8891		48.291	13.003		10.958		5.8919
	3.5675	11.003	38.143	6.8151		38.143	11.003		15.958		10.6326
	3.6043	9.6696	30.477	6.8891		30.477	9.6696		18.551		13.04
	3.6411	8.4474	24.551	6.3336		24.551	8.4474		18.254		12.6696
	3.6779	8.1881	20.106	5.6669		20.106	8.1881		19.18		13.4844
	3.7146	8.7067	16.477	5.0003		16.477	8.7067		17.514		11.7067
	3.7514	9.4844	14.254	5.0373		14.254	9.4844		13.366		7.2993
	3.7882	9.9659	12.995	5.2966		12.995	9.9659		19.366		13.1881
	3.825	9.1511	12.18	5.5929		12.18	9.1511		13.551		7.1141
	3.8617	8.04	11.069	5.5929		11.069	8.04		17.588		11.1511
	3.8985	8.5585	9.588	5.704		9.588	8.5585		18.551		11.9289
	3.9353	10.2622	8.514	5.741		8.514	10.2622		19.329		12.4474
	3.9721	12.4474	7.81	5.9632		7.81	12.4474		20.662		13.7067
	4.0089	13.7437	7.995	6.1854		7.995	13.7437		20.477		13.2993
	4.0456	15.1511	8.44	6.4447		8.44	15.1511		17.551		10.3363
	4.0824	15.5215	9.106	6.4817		9.106	15.5215		20.736		13.2252
	4.1192	15.2252	10.329	6.0743		10.329	15.2252		20.44		12.7067
	4.156	13.1881	12.662	5.6299		12.662	13.1881		16.477		8.7067
	4.1928	11.7067	15.18	5.0373		15.18	11.7067		10.847		3.04
	4.2295	10.3363	17.551	4.741		17.551	10.3363		25.773		17.8919
	4.2663	9.7437	19.477	4.5558		19.477	9.7437		19.81		11.7807
	4.3031	9.7437	22.551	4.2595		22.551	9.7437		18.625		10.3733
	4.3399	9.5956	27.143	3.778		27.143	9.5956		16.254		7.8548
	4.3766	9.8178	33.588	3.4077		33.588	9.8178		22.551		14.077
	4.4134	9.5585	41.773	3.0743		41.773	9.5585		22.291		13.5585
	4.4502	9.7807	51.44	2.741		51.44	9.7807		24.18		14.9289
	4.487	9.2252	61.477	2.4447		61.477	9.2252		20.217		10.5956
	4.5238	9.1141	70.403	2.1854		70.403	9.1141		19.477		9.7437
	4.5605	8.5956	77.329	2.1854		77.329	8.5956		15.032		5.2622
	4.5973	9.4104	81.069	2.2225		81.069	9.4104		16.699		6.6326
	4.6341	9.7807	81.551	2.4817		81.551	9.7807		14.921		4.8178
	4.6709	10.5215	78.403	2.741		78.403	10.5215		15.736		5.6326
	4.7077	10.04	72.588	2.8151		72.588	10.04		16.069		5.8919
	4.7444	9.7807	64.736	3.0003		64.736	9.7807		24.44		14.2252
	4.7812	9.5956	54.958	2.9632		54.958	9.5956		17.81		7.3733
	4.818	9.9659	44.81	3.0743		44.81	9.9659		22.403		11.8919
	4.8548	10.4844	35.329	3.1114		35.329	10.4844		22.069		11.4104
	4.8915	11.077	27.736	2.9262		27.736	11.077		19.662		8.8178
	4.9283	11.4104	22.069	2.8891		22.069	11.4104		19.403		8.4104
	4.9651	11.7067	17.514	3.0373		17.514	11.7067		19.403		8.3363
	5.0019	11.6326	13.736	3.4447		13.736	11.6326		16.736		5.5215
	5.0387	11.8919	10.995	3.741		10.995	11.8919		20.699		8.9289
	5.0754	12.5585	8.662	3.8521		8.662	12.5585		20.106		8.1881
	5.1122	13.4104	6.773	3.704		6.773	13.4104		21.106		9.04
	5.149	13.8919	4.736	3.741		4.736	13.8919		21.773		9.7067
	5.1858	13.9659	3.032	3.9632		3.032	13.9659		17.143		4.9289
	5.2226	12.5585	1.736	4.3336		1.736	12.5585		26.291		13.8178
	5.2593	11.2622	1.625	4.6299		1.625	11.2622		17.217		4.6326
	5.2961	10.5956	2.477	4.704		2.477	10.5956		22.551		9.7437
	5.3329	10.8178	4.551	4.778		4.551	10.8178		18.069		5.1881
	5.3697	11.1511	6.884	5.0373		6.884	11.1511		26.032		13.1141
	5.4064	11.003	9.847	5.4447		9.847	11.003		19.736		6.7807
	5.4432	10.9659	12.032	5.5929		12.032	10.9659		20.032		6.7437
	5.48	10.8548	13.995	5.3336		13.995	10.8548		21.81		8.4844
	5.5168	10.9659	15.477	4.6299		15.477	10.9659		30.81		17.4104
	5.5536	11.1511	17.588	3.8891		17.588	11.1511		20.736		6.5956
	5.5903	10.5956	20.217	3.5188		20.217	10.5956		22.329		8.1881
	5.6271	9.4474	24.217	3.3336		24.217	9.4474		27.44		13.2252
	5.6639	8.077	29.773	3.2595		29.773	8.077		17.995		3.5215
	5.7007	7.1881	37.143	3.3336		37.143	7.1881		22.588		8.077
	5.7375	6.7067	46.366	3.4447		46.366	6.7067		27.625		13.077
	5.7742	6.003	56.106	3.5558		56.106	6.003		21.366		6.7807
	5.811	5.5956	66.069	3.778		66.069	5.5956		21.995		7.3733
	5.8478	5.1511	74.254	3.741		74.254	5.1511		20.477		5.8178
	5.8846	5.7067	80.884	3.4447		80.884	5.7067		24.217		9.4474
	5.9213	6.5956	84.217	3.0003		84.217	6.5956		27.773		12.7067
	5.9581	7.7807	84.217	2.8521		84.217	7.7807		23.217		7.9659
	5.9949	8.3363	80.291	3.0373		80.291	8.3363		29.477		13.8919
	6.0317	8.077	73.625	3.5188		73.625	8.077		29.18		13.2252
	6.0685	7.3363	64.773	4.3336		64.773	7.3363		23.514		7.4474
	6.1052	6.7807	55.291	4.9632		55.291	6.7807		24.551		8.4474
	6.142	7.8178	46.291	4.8891		46.291	7.8178		23.736		7.5585
	6.1788	8.9659	38.847	4.6299		38.847	8.9659		27.736		11.077
	6.2156	10.2622	34.032	4.2966		34.032	10.2622		28.958		12.1141
	6.2524	11.2622	31.069	4.4077		31.069	11.2622		24.291		7.3363
	6.2891	12.1141	28.958	4.5558		28.958	12.1141		27.143		9.5956
	6.3259	13.077	27.625	4.6299		27.625	13.077		25.699		8.1511
	6.3627	13.8178	26.291	4.3706		26.291	13.8178		24.847		6.7437
	6.3995	14.2252	24.44	4.1854		24.44	14.2252		25.514		7.1511
	6.4362	14.077	22.551	4.3706		22.551	14.077		25.81		7.4104
	6.473	13.7067	20.662	5.0743		20.662	13.7067		32.736		14.04
	6.5098	13.1881	19.366	5.8891		19.366	13.1881		25.106		6.077
	6.5466	13.04	18.551	6.5188		18.551	13.04		26.773		7.2993
	6.5834	12.6696	18.254	6.8521		18.254	12.6696		28.254		8.4474
	6.6201	11.9289	18.551	6.8521		18.551	11.9289		31.069		11.2622
	6.6569	11.7807	19.81	6.9262		19.81	11.7807		37.254		17.077
	6.6937	11.8919	22.403	6.741		22.403	11.8919		27.291		7.04
	6.7305	13.1141	26.032	6.1484		26.032	13.1141		30.477		9.6696
	6.7673	13.8919	29.477	5.3336		29.477	13.8919		25.884		4.8548
	6.804	14.04	32.736	4.6299		32.736	14.04		28.551		7.5215
	6.8408	13.9289	35.254	4.1484		35.254	13.9289		35.254		13.9289
	6.8776	13.3363	37.847	3.741		37.847	13.3363		30.551		8.9659
	6.9144	13.1881	40.773	3.6299		40.773	13.1881		29.773		8.077
	6.9511	13.003	44.995	3.5188		44.995	13.003		28.921		7.1511
	6.9879	12.5956	50.884	3.5188		50.884	12.5956		26.366		4.5585
	7.0247	12.2252	58.069	3.704		58.069	12.2252		28.773		6.5585
	7.0615	10.9289	65.921	3.9262		65.921	10.9289		27.847		5.5215
	7.0983	10.1141	74.254	3.4447		74.254	10.1141		29.847		7.003
	7.135	9.1141	81.625	2.778		81.625	9.1141		30.44		7.4104
	7.1718	8.8178	87.44	2.0003		87.44	8.8178		27.588		4.1141
	7.2086	8.4844	90.884	1.1114		90.884	8.4844		34.032		10.2622
	7.2454	8.9289	92.143	0.704		92.143	8.9289		33.588		9.8178
	7.2821	9.7807	90.032	0.741		90.032	9.7807		36.995		13.003
	7.3189	10.077	84.847	0.8891		84.847	10.077		37.625		13.2993
	7.3557	9.4474	76.291	1.0743		76.291	9.4474		33.662		9.1881
	7.3925	8.3363	65.699	1.0003		65.699	8.3363		37.847		13.3363
	7.4293	7.2993	54.032	1.1484		54.032	7.2993		33.217		8.6696
	7.466	6.7437	43.291	1.2595		43.291	6.7437		30.773		6.003
	7.5028	6.6326	34.254	1.3706		34.254	6.6326		35.329		10.4844
	7.5396	7.2993	26.773	1.4817		26.773	7.2993		32.662		5.7437
	7.5764	8.9289	20.699	1.5929		20.699	8.9289		38.143		11.003
	7.6132	10.6326	15.958	1.704		15.958	10.6326		40.773		13.1881
	7.6499	12.3733	12.662	1.778		12.662	12.3733		34.254		6.6326
	7.6867	13.2252	10.588	2.0003		10.588	13.2252		36.884		8.9659
	7.7235	14.003	9.403	2.1484		9.403	14.003		45.477		17.4104
	7.7603	13.8178	8.254	2.3706		8.254	13.8178		37.329		9.1141
	7.797	13.9659	7.699	2.3336		7.699	13.9659		38.032		9.7067
	7.8338	13.5215	7.736	2.1484		7.736	13.5215		33.847		4.7807
	7.8706	14.003	8.699	1.8521		8.699	14.003		38.032		8.7067
	7.9074	14.1881	10.81	1.778		10.81	14.1881		38.847		8.9659
	7.9442	14.9289	13.44	1.5558		13.44	14.9289		37.143		7.1881
	7.9809	14.2252	16.551	1.704		16.551	14.2252		41.44		11.2622
	8.0177	12.4474	19.329	2.3336		19.329	12.4474		44.995		13.003
	8.0545	9.7067	21.773	2.778		21.773	9.7067		41.884		9.8548
	8.0913	7.5585	23.736	2.9262		23.736	7.5585		41.773		9.5585
	8.1281	7.1511	25.514	2.8521		25.514	7.1511		41.588		9.04
	8.1648	7.04	27.291	2.741		27.291	7.04		37.921		4.7807
	8.2016	7.1511	28.921	2.4447		28.921	7.1511		44.403		10.003
	8.2384	6.003	30.773	1.8891		30.773	6.003		38.995		4.3363
	8.2752	4.7807	33.847	1.2595		33.847	4.7807		44.81		9.9659
	8.3119	3.9659	39.032	1.0373		39.032	3.9659		39.032		3.9659
	8.3487	4.04	46.18	1.3336		46.18	4.04		48.291		13.003
	8.3855	3.7807	55.254	2.0003		55.254	3.7807		50.217		14.8548
	8.4223	3.5585	64.291	2.3336		64.291	3.5585		45.403		9.8178
	8.4591	3.6696	71.921	2.1114		71.921	3.6696		45.366		9.7807
	8.4958	4.5956	76.884	1.9262		76.884	4.5956		49.254		13.4844
	8.5326	5.5585	79.18	1.704		79.18	5.5585		43.291		6.7437
	8.5694	6.4474	79.143	1.6669		79.143	6.4474		49.551		12.003
	8.6062	6.6696	76.514	1.6669		76.514	6.6696		56.44		18.4474
	8.643	5.9289	70.921	1.5929		70.921	5.9289		50.884		12.5956
	8.6797	4.9659	61.884	1.5929		61.884	4.9659		46.291		7.8178
	8.7165	4.5215	50.921	1.4817		50.921	4.5215		43.884		5.04
	8.7533	4.3363	38.995	1.5188		38.995	4.3363		46.366		6.7067
	8.7901	4.1141	27.588	1.8151		27.588	4.1141		48.329		8.2622
	8.8268	3.5215	17.995	2.2966		17.995	3.5215		53.921		13.5956
	8.8636	3.04	10.847	3.0003		10.847	3.04		49.921		8.8919
	8.9004	2.04	6.44	3.741		6.44	2.04		51.44		9.7807
	8.9372	1.2252	4.18	4.2225		4.18	1.2252		51.403		9.4844
	8.974	0.1141	3.217	4.2966		3.217	0.1141		46.18		4.04
	9.0107	0.003	2.662	4.1114		2.662	0.003		49.847		6.7067
	9.0475	0.2252	2.329	3.704		2.329	0.2252		58.217		14.5585
	9.0843	1.3733	2.403	3.2595		2.403	1.3733		51.217		7.3733
	9.1211	2.5956	2.921	2.9262		2.921	2.5956		54.958		9.5956
	9.1579	3.7067	3.921	2.6299		3.921	3.7067		53.217		7.7437
	9.1946	4.1881	5.736	2.778		5.736	4.1881		53.44		7.7067
	9.2314	5.04	8.032	2.8151		8.032	5.04		54.773		9.003
	9.2682	5.8919	10.958	2.8891		10.958	5.8919		58.069		12.2252
	9.305	7.1141	13.551	3.1484		13.551	7.1141		60.773		14.5956
	9.3417	7.8548	16.254	3.6299		16.254	7.8548		50.921		4.5215
	9.3785	8.3363	19.403	3.8891		19.403	8.3363		54.032		7.2993
	9.4153	8.077	22.588	4.0003		22.588	8.077		65.254		17.04
	9.4521	8.1511	25.699	3.6669		25.699	8.1511		61.773		13.3363
	9.4889	8.4474	28.254	3.2225		28.254	8.4474		55.291		6.7807
	9.5256	8.9659	30.551	2.741		30.551	8.9659		64.032		14.8178
	9.5624	9.1881	33.662	2.4817		33.662	9.1881		58.18		8.8178
	9.5992	9.1141	37.329	2.3706		37.329	9.1141		56.106		6.003
	9.636	9.04	41.588	2.5188		41.588	9.04		69.366		18.7807
	9.6728	9.7807	45.366	2.5929		45.366	9.7807		55.254		3.7807
	9.7095	12.003	49.551	2.8151		49.551	12.003		61.477		9.2252
	9.7463	13.5956	53.921	2.9632		53.921	13.5956		64.588		11.4104
	9.7831	14.5585	58.217	2.8891		58.217	14.5585		64.736		9.7807
	9.8199	13.3363	61.773	3.0373		61.773	13.3363		65.921		10.9289
	9.8566	11.4104	64.588	3.4447		64.588	11.4104		63.44		7.9289
	9.8934	9.077	66.329	3.9632		66.329	9.077		63.551		7.9289
	9.9302	7.9289	66.291	4.0003		66.291	7.9289		61.884		4.9659
	9.967	7.9289	63.44	3.6669		63.44	7.9289		66.329		9.077
	10.0038	8.8178	58.18	3.2966		58.18	8.8178		65.699		8.3363
	10.0405	9.4844	51.403	3.3706		51.403	9.4844		64.773		7.3363
	10.0773	10.003	44.403	3.741		44.403	10.003		66.291		7.9289
	10.1141	9.7067	38.032	4.778		38.032	9.7067		75.514		15.8548
	10.1509	8.6696	33.217	6.4447		33.217	8.6696		66.069		5.5956
	10.1877	7.003	29.847	8.4447		29.847	7.003		64.291		3.5585
	10.2244	5.5215	27.847	10.5188		27.847	5.5215		70.403		9.1141
	10.2612	4.5585	26.366	12.2225		26.366	4.5585		68.291		6.8178
	10.298	4.8548	25.884	13.5558		25.884	4.8548		72.588		10.04
	10.3348	6.077	25.106	14.4077		25.106	6.077		80.032		17.1141
	10.3715	7.3363	24.291	14.8521		24.291	7.3363		81.329		17.9289
	10.4083	7.9659	23.217	14.2595		23.217	7.9659		74.254		10.1141
	10.4451	8.1881	22.329	12.8891		22.329	8.1881		70.921		5.9289
	10.4819	8.4844	21.81	11.2595		21.81	8.4844		73.625		8.077
	10.5187	9.04	21.106	9.2225		21.106	9.04		83.921		18.04
	10.5554	8.8178	19.662	7.4817		19.662	8.8178		76.291		9.4474
	10.5922	7.3733	17.81	6.0003		17.81	7.3733		78.403		10.5215
	10.629	5.6326	15.736	5.1854		15.736	5.6326		71.921		3.6696
	10.6658	4.8178	14.921	4.6299		14.921	4.8178		77.329		8.5956
	10.7026	5.2622	15.032	4.4447		15.032	5.2622		74.254		5.1511
	10.7393	5.8919	16.069	3.9632		16.069	5.8919		76.514		6.6696
	10.7761	5.5215	16.736	3.6299		16.736	5.5215		77.217		5.7807
	10.8129	4.9289	17.143	3.0743		17.143	4.9289		81.069		9.4104
	10.8497	4.6326	17.217	2.6669		17.217	4.6326		81.551		9.7807
	10.8864	5.1881	18.069	2.2966		18.069	5.1881		80.291		8.3363
	10.9232	5.8178	20.477	2.2595		20.477	5.8178		76.884		4.5956
	10.96	6.7437	24.847	2.4077		24.847	6.7437		81.625		9.1141
	10.9968	7.4104	30.44	2.4447		30.44	7.4104		79.143		6.4474
	11.0336	8.9659	36.884	2.0373		36.884	8.9659		90.106		17.1511
	11.0703	9.8548	41.884	1.5188		41.884	9.8548		79.18		5.5585
	11.1071	9.8178	45.403	1.4817		45.403	9.8178		84.847		10.077
	11.1439	8.2622	48.329	1.8521		48.329	8.2622		80.884		5.7067
	11.1807	7.3733	51.217	2.4447		51.217	7.3733		80.106		4.8178
	11.2175	7.7067	53.44	2.6669		53.44	7.7067		84.217		7.7807
	11.2542	7.7437	53.217	2.2966		53.217	7.7437		95.958		19.3733
	11.291	6.7067	49.847	2.0373		49.847	6.7067		84.217		6.5956
	11.3278	5.04	43.884	1.741		43.884	5.04		96.143		18.1881
	11.3646	4.7807	37.921	1.6669		37.921	4.7807		87.44		8.8178
	11.4013	5.7437	32.662	1.3336		32.662	5.7437		90.032		9.7807
	11.4381	6.5585	28.773	1.0373		28.773	6.5585		98.366		16.1881
	11.4749	7.4104	25.81	0.8891		25.81	7.4104		90.884		8.4844
	11.5117	7.4474	23.514	1.0003		23.514	7.4474		92.143		8.9289
	11.5485	7.3733	21.995	1.2225		21.995	7.3733		103.18		18.003
	11.5852	6.5956	20.736	1.3706		20.736	6.5956		89.143		3.7807
	11.622	6.7437	20.032	1.6299		20.032	6.7437		89.847		3.8548
	11.6588	6.7807	19.736	2.4817		19.736	6.7807		109.625		19.7067
	11.6956	8.4104	19.403	3.778		19.403	8.4104		107.551		17.1511
	11.7324	10.3733	18.625	4.5929		18.625	10.3733		96.588		3.1141
	11.7691	13.003	17.736	4.5188		17.736	13.003		112.143		17.8548
	11.8059	14.9289	16.884	3.778		16.884	14.9289		97.069		2.5956
	11.8427	16.04	16.847	3.2225		16.847	16.04		111.254		14.9289
	11.8795	15.3733	17.44	3.1854		17.44	15.3733		99.477		2.7067
	11.9162	14.5585	18.143	3.5188		18.143	14.5585		114.477		16.9289
	11.953	13.7807	18.477	3.8891		18.477	13.7807		115.921		17.04
	11.9898	13.4844	19.18	3.5558		19.18	13.4844		119.477		18.4844
	12.0266	13.2993	20.477	2.741		20.477	13.2993		120.514		14.6696
	12.0634	13.5585	22.291	1.6299		22.291	13.5585		124.699		16.3733
	12.1001	14.9289	24.18	0.0003		24.18	14.9289		125.143		15.4104

## Sheet: Figure 5c
			Relative Expression levels (%)
			Kir2.1	Calnexin	ATPase Na/K	Nav1.5
	Fraction	0.1	1.95304	1.89457	100	100
		0.15	27.8165	15.7696	34.9459	44.655
		0.2	41.4633	64.9025	4.92327	28.3274
		0.23	100	100	3.60623	10.4256
		0.25	39.5307	49.0619	1.32274	11.645
