# Supplementary material for: Kir2.1 dysfunction at the sarcolemma and the sarcoplasmic reticulum causes arrhythmias in a mouse model of Andersen–Tawil syndrome type 1
Source: Nat Cardiovasc Res. 2022 Oct 17;1(10):900–17. doi: 10.1038/s44161-022-00145-2 (PMC11358039; doi:10.1038/s44161-022-00145-2)
Supplement: Supplementary file 10 — Statistical Source Data [file 44161_2022_145_MOESM10_ESM.xlsx]

## Sheet: Figure 6b
	Current at -120mV (pA)				Normalized Current at -120mV (pA)
	Control	MgATP			Control	MgATP
	-2535.14	-2274.06			100	89.7
	-2039.34	-1556.02			100	76.3
	-9232.92	-5810.28			100	62.93
	-4163.62	-3168.63			100	76.1
	-1823.9	-1787.17			100	97.99
	-7565.91	-5886.74			100	77.81
	-6795.37	-6508.95			100	95.79
	-8580.31	-6553.39			100	76.38

## Sheet: Figure 6d
		Currents (nA)
	Vm (mV)	Control							Spermine 10µM
	-140	-10539.5	-6992.02	-10604.8	-10292.5	-13174.7	-10606.9	-10215	-4759.69	-3121.7	-4542.07	-7748.17	-8614.77	-7978.12	-6733.28	-7003.62
	-130	-9798.87	-6518.8	-9757.89	-9433.84	-12183.2	-10030.8	-9422.01	-4486.65	-2927.8	-4213.47	-7142.48	-7995.33	-7379.6	-6340.67	-6484.94
	-120	-9092.56	-5980.38	-8958.57	-8618.3	-11182.7	-9113.92	-8636.46	-4176.04	-2710.49	-3868.96	-6565.03	-7302.03	-6784.45	-5920.99	-5954.55
	-110	-8393.46	-5518.17	-8211.65	-7789.69	-10244.6	-8303.87	-7818.72	-3862.84	-2515.58	-3527.15	-5986.68	-6629.82	-6267.86	-5523.29	-5475.35
	-100	-7625.67	-4970.5	-7394.61	-6909.98	-9275.82	-7491.63	-7034.44	-3567.52	-2299.31	-3205.93	-5442.01	-5944.19	-5842.09	-5112.36	-5032.25
	-90	-6864.87	-4461.19	-6587.57	-6105.85	-8298.34	-6667.8	-6324.13	-3253.76	-2091.17	-2894.76	-4862.11	-5289.19	-5255.74	-4813.92	-4642.68
	-80	-6053.46	-3928.26	-5775.08	-5309.83	-7216.51	-5804.68	-5554.73	-2936.15	-1860.25	-2574.57	-4271.47	-4591.4	-4694.88	-4477.1	-4150.89
	-70	-5334.6	-3433	-5008.64	-4583.34	-6224.17	-5118.14	-4819.11	-2618.35	-1636.94	-2257.05	-3697.28	-3875.34	-4117.49	-4077.61	-3639.33
	-60	-4503.18	-2908.99	-4187.52	-3767.36	-5235.89	-4295.44	-4075.46	-2293.41	-1416.42	-1946.3	-3097.63	-3141.87	-3573.92	-3583.7	-3138.96
	-50	-3725.33	-2390.76	-3388.02	-2952.58	-4269.31	-3492.99	-3337.76	-1960.32	-1197.04	-1632.22	-2506.38	-2413.97	-3133.94	-2986.45	-2617.2
	-40	-2937.21	-1862.79	-2599.83	-2110.72	-3259.1	-2694.82	-2601.99	-1621.2	-963.68	-1305.53	-1914.84	-1688.67	-2613.43	-2339.91	-2100.67
	-30	-2164.18	-1358.69	-1801.08	-1271.02	-2248.8	-1838.3	-1878.53	-1274.25	-732.39	-985.13	-1301.65	-972.46	-1954.62	-1660.08	-1533.82
	-20	-1404.23	-820.74	-1021.54	-456.09	-1258.22	-1069.4	-1146.45	-898.94	-490.65	-636.67	-691.03	-230.28	-1067.44	-929.18	-959.48
	-10	-609.43	-288.21	-224.53	344.01	-256.98	-252.52	-417.51	-468.07	-245.17	-227.44	-51.53	521.25	-116.29	-147.7	-358.9
	0	170.73	241.1	567.59	1126.44	744.87	563.06	309.52	16.79	7.93	233.63	602.1	1270.72	839.38	681.22	241.3
	10	938.63	768.84	1369.8	1917.95	1733.42	1348.96	1038.84	528.73	279.76	716.3	1258.15	1994.83	1840.44	1507.89	846.89
	20	1711.38	1296.22	2164.43	2708.86	2731.99	2168.54	1769.47	1053.4	597.31	1198.69	1911.44	2746.37	2818.64	2358.15	1459.1
	30	2484.22	1823.65	2941.21	3492.01	3713.92	2966.73	2496.59	1589.64	944.22	1705.71	2579.63	3479.67	3813.43	3212.73	2077.2
	40	3224.06	2356.13	3714.73	4282.91	4696.88	3726.82	3224.77	2110.07	1306.22	2196.15	3218.82	4220.23	4960.57	4078.72	2678.14
	50	3969.93	2859.16	4530.93	5043.83	5624.6	4573.17	3938.2	2663.86	1685.47	2699.46	3843.86	4921.99	6123.53	4953.69	3290.16
	60	4697.89	3319.5	5355.78	5864.63	6550.34	5282.28	4629.51	3153.19	2044.35	3109.96	4466.88	5586.84	7098.3	5887.65	3906.11

## Sheet: Figure 6e
										Inset - Normalized tau (pA)
									Vm (mV)	Control									Spermine 10µM
									-20	0.01	0.47		0.37	0.09	0.18	0.59	0.11	0.79	1			1	1				1
									-30	0.01	1	0.52	1	0.63	0.07	1	0.08	0.29	0.9		1	0.72	0.97				0.76
									-40	0.12		0.32	0.27	1	0.16	0.26	0.21	0.05	0.64	1	0.37	0.72	0.94		1		0.47
									-50	0.11		0.64	0	0.67	0.85	0.48	0.8	0.1	0.36	0.49	0.3	0.61	0.61	1	0.59	1	0.48
									-60	0.06	0.76	1	0.08	0.76	0.74	0.9	1	0.92	0.26	0.43	0.23	0.48	0.56	0.31	0.63	0.57	0.48
									-70	0.14	0.88	0.06	0	0.5	0.7	0.35		1	0.22	0.34	0.19	0.21	0.4	0.2	0.56	0.53	0.41
									-80	0.61	0.68	0.13	0.26	0.36			1		0.18	0.25	0.18	0.23	0.37	0.16	0.54	0.39	0.25
									-90		0.59	0.31	0.17	0.51	1	0.62		0.83	0.16	0.26	0.15	0.16	0.37	0.14	0.49	0.3	0.22
									-100		0.53		0.11	0.4	0.56	0.15	0.23	0.61	0.15	0.26	0.14	0.16	0.52	0.14	0.44	0.3	0.28
									-110	0.21	0.41	0.65	0	0.49	0.51	0.52		0.85	0.14	0.21	0.15	0.16	0.69	0.11	0.26	0.23	0.23
									-120	1	0.55		0.74	0.45	0.43	0.84		0.77	0.13	0.23	0.14	0.21	0.39	0.1	0.26	0.22	0.27
									-130	0.47	0.48		0	0.47	0.61	0.82		0.95	0.12	0.24	0.12	0.15	0.3	0.09	0.24	0.23	0.27
									-140	0.66	0.43		0	0.43	0.31	0.87		0.74	0.11	0.19	0.09	0.13	0.46	0.09	0.2	0.19	0.29

## Sheet: Figure 6f
		Normalized tau (pA)
	Vm (mV)	Symmetric patch									Asymmetric patch
	-20	0.01	0.47		0.37	0.09	0.18	0.59	0.11	0.79
	-30	0.01	1	0.52	1	0.63	0.07	1	0.08	0.29
	-40	0.12		0.32	0.27	1	0.16	0.26	0.21	0.05
	-50	0.11		0.64	0	0.67	0.85	0.48	0.8	0.1			1	1
	-60	0.06	0.76	1	0.08	0.76	0.74	0.9	1	0.92	1	1	0.44	0.48
	-70	0.14	0.88	0.06	0	0.5	0.7	0.35		1	0.35	0.43	0.44	0.77
	-80	0.61	0.68	0.13	0.26	0.36			1		0.65	0.23	0.34	0.84
	-90		0.59	0.31	0.17	0.51	1	0.62		0.83	0.34	0.2	0.35	0.71
	-100		0.53		0.11	0.4	0.56	0.15	0.23	0.61	0.21	0.34	0.33	0.84
	-110	0.21	0.41	0.65	0	0.49	0.51	0.52		0.85	0.4	0.19	0.22	0.67
	-120	1	0.55		0.74	0.45	0.43	0.84		0.77	0.49	0.33	0.24	0.45
	-130	0.47	0.48		0	0.47	0.61	0.82		0.95	0.34	0.44	0.23	0.39
	-140	0.66	0.43		0	0.43	0.31	0.87		0.74	0.38	0.17	0.17	0.33

## Sheet: Figure 6g
		Normalized tau (pA)
	Vm (mV)	Asymmetric patch				Asymmetric patch + Spermine 10µM
	-20
	-30
	-40
	-50			1	1	1	1		1
	-60	1	1	0.44	0.48	0.52	0.07		0.55
	-70	0.35	0.43	0.44	0.77	0.5	0.08		0.41
	-80	0.65	0.23	0.34	0.84	0.38	0.12		0.3
	-90	0.34	0.2	0.35	0.71	0.49	0.07		0.23
	-100	0.21	0.34	0.33	0.84	0.51	0.06		0.18
	-110	0.4	0.19	0.22	0.67	0.46	0.02		0.17
	-120	0.49	0.33	0.24	0.45	0.33	0.03		0.17
	-130	0.34	0.44	0.23	0.39	0.3	0.03		0.15
	-140	0.38	0.17	0.17	0.33	0.29	0.04		0.15

## Sheet: Figure 6h
		Inset - Normalized tau (pA)
	Vm (mV)	Control									Caffeine 10mM
	-20	0.01	0.47		0.37	0.09	0.18	0.59	0.11	0.79
	-30	0.01	1	0.52	1	0.63	0.07	1	0.08	0.29
	-40	0.12		0.32	0.27	1	0.16	0.26	0.21	0.05
	-50	0.11		0.64	0	0.67	0.85	0.48	0.8	0.1
	-60	0.06	0.76	1	0.08	0.76	0.74	0.9	1	0.92			1	1	1	1
	-70	0.14	0.88	0.06	0	0.5	0.7	0.35		1	1	1	0.49	0.12	0.73	0.91
	-80	0.61	0.68	0.13	0.26	0.36			1		0.18		0.56	0.38	0.58	0.73
	-90		0.59	0.31	0.17	0.51	1	0.62		0.83	0.32	0.36	0.44	0.22	0.49	0.66
	-100		0.53		0.11	0.4	0.56	0.15	0.23	0.61	0.48		0.34	0.17	0.38	0.5
	-110	0.21	0.41	0.65	0	0.49	0.51	0.52		0.85	0.18	0.54	0.44	0.19	0.35	0.34
	-120	1	0.55		0.74	0.45	0.43	0.84		0.77	0.27	0.29	0.44	0.06	0.37	0.37
	-130	0.47	0.48		0	0.47	0.61	0.82		0.95	0.32	0.43	0.33	0.05	0.27	0.27
	-140	0.66	0.43		0	0.43	0.31	0.87		0.74	0.33	0.54	0.31	0.04	0.29	0.24

## Sheet: Figure 6i
	Block (%)
	Caffeine 10mM	Caffeine 10mM + Ryanodine 30µM
	66.28	41.69
	48.53	52.46
	57.43	35.43
	47.18	23.89
	43.94	34.5
	45.79	26.41
