# Supplementary material for: Kir2.1 dysfunction at the sarcolemma and the sarcoplasmic reticulum causes arrhythmias in a mouse model of Andersen–Tawil syndrome type 1
Source: Nat Cardiovasc Res. 2022 Oct 17;1(10):900–17. doi: 10.1038/s44161-022-00145-2 (PMC11358039; doi:10.1038/s44161-022-00145-2)
Supplement: Supplementary file 11 — Statistical Source Data [file 44161_2022_145_MOESM11_ESM.xlsx]

## Sheet: Figure 7a
	Amplitude (F/F0)									Tau (s)									Baseline (F/F0)
	0.5Hz			1Hz			2Hz			0.5Hz			1Hz			2Hz			0.5Hz			1Hz			2Hz
	Kir2.1WT	Kir2.1Δ314-315		Kir2.1WT	Kir2.1Δ314-315		Kir2.1WT	Kir2.1Δ314-315		Kir2.1WT	Kir2.1Δ314-315		Kir2.1WT	Kir2.1Δ314-315		Kir2.1WT	Kir2.1Δ314-315		Kir2.1WT	Kir2.1Δ314-315		Kir2.1WT	Kir2.1Δ314-315		Kir2.1WT	Kir2.1Δ314-315
	1.86	2.2		2.19	2.42		2.33	2.52		3.76	4.94		3.03	4.04		2.45	3.84		0.96	0.97		0.98	1		1.01	1.01
	2.82	0.52		3.89	0.93		2.68	1.53		3	14.13		2.58	9.57		2.4	7.92		0.97	0.99		0.97	1.05		0.98	1.14
	3.38	0.25		3.29	2.28		4	2.74		3.12	18.84		2.16	6.96		1.8	4.9		1.2	0.97		1.23	1.69		0.93	1.64
	3.99	1.11		1.44	0.72		3.05	0.79		2.76	5.95		2.98	12		2.41	11.6		0.92	1.4		0.91	1.04		0.9	1.05
	1.12	0.54		0.93	1.74		1.86			7.26	12.97		5.64	5.45		4.96	1.57		1.08	1.09		1.13	1.14		1.14
	1.01	1.63		2.37			0.78			5.17	6.2		4.28	2.01		4.5	3.57		0.98	1.12		1			1
	1.96			1.13			2.47			3.76			2.97	5.46		2.4			0.75			0.77			0.8
	1.03			1.64			1.56			6.14			5.27			4.68			1.02			1.05			1.08
	1.04						1.9			6.43			4.62			3.92			0.97			1.01			1.02
	2.84	2.52		3.79	2.51		3.85	2.18		4.73	2.06		3.83	2.71		3.27	2.2		1.01	0.95		1.03	1		1.03	1.02
	5.71	0.94		5.83	1.85		5.44	3.02		2.07	9.21		2.04	6.41		1.6	6.05		0.94	1.12		0.95	1.32		1.01	1.49
	5.12	3.55		5.11	3.19		4.25	3.12		2.64	2.88		2.3	2.75		2.1	1.76		1.05	1.08		1.05	1.08		1.05	1.09
	5.44	2.8		4.51	2.56		4.07	2.79		2.09	7.13		2	4.14		1.86	3.13		0.89	1.04		0.87	1.04		0.87	1.05
	3.18	4.48		3.52	3.96		3.42	3.69		6.11	2.18		5.11	3.83		4.62	2.83		1.03	0.75		1.06	0.73		1.05	0.73
	3.23	2.62		2.32	3.19		2.11	3.33		4.76	4.6		4.66	4.1		4.09	3.26		1	1.08		0.97	1.14		0.92	1.18
	5.42	2.09		5.04	3.04		5.01	4.16		2.7	6.17		2.49	2.44		2.11	1.92		0.94	1.08		0.93	1.19		0.92	1.27
	3.96	4.01		3.48	3.5		3	3.55		2.44	3.6		2.32	2.16		2.23	2.04		1.01	0.99		1.02	1		1.01	1.04
	3.89	3.89		3.98	3.17		4.46	3.06		3.03	3.16		2.61			2.41			1.01	0.81		1.03	0.8		1.05	0.77
	6.32	4.27		5.72	3.78		5.45	3.51		1.98	2.48		1.6			1.61			0.97	0.93		0.99	0.94		0.96	0.97
	2.94			2.72			2.53			5.36			3.44			3.07			0.92			0.92			0.9
	3.49			3.23			3.17			4.78			5.06			3.94			1.01			1.03			1.04
	4.87			5.61			5.72			2.18			2.3			1.45			1.04			1.06			1.1
	2.53			2.63			2.23			4.14			4.13			3.73			1.04			1.01			1
	2.55			3.15			3.52			3.57			2.68			2.5			1.09			1.17			1.2
	4.19			3.99			3.96			1.84			1.84			1.46			0.98			0.97			1
	3.42			3.97			4.14			3.4			3.17			2.69			0.98			0.98			1

## Sheet: Figure 7b
	Amplitude (F/F0)			Tau (s)			Baseline (F/F0)
	Kir2.1WT	Kir2.1Δ314-315		Kir2.1WT	Kir2.1Δ314-315		Kir2.1WT	Kir2.1Δ314-315
	0.89	1.3		58.94	97.06		1.05	1.14
	1.42	2.25		56.38	89.9		0.97	4.36
	0.75	2.98		61.13	60.38		1.12	3.04
	0.69	1.55		52	61.58		1.09	2.14
	0.93	2.58		65.92	97.91		1.08	1.19
	1.65			59.19			1.07
	3.78						1.24
	3.08						1
	2.03	2.13		48.82	76.93		1.33	2.24
	1.53	0.9		58.13	84.74		0.91	1.13
	2.48	2.15		64.6			1.46	1.43
	1.28	0.63		85.06			1.03	2.9
	4.03	2.1		88.55			1.09	0.93
	3.91			64.64			1.28
	2.34			70.91			0.89
	4.44			67.28			0.93

## Sheet: Figure 7c
	Normalized Amplitude				Normalized Tau				Normalized A0
	Control	Ba2+ 0.5mM	CQ 10µM		Control	Ba2+ 0.5mM	CQ 10µM		Control	Ba2+ 0.5mM	CQ 10µM
	0.606246	1.24187	2.4923		1.11022	1.41817	0.794412		1.03711	0.799139	0.750468
	0.683524	1.10709	2.31097		1.09054	1.9237	1.32069		0.979522	0.995915	1.5934
	1.65348	0.905721	3.94838		1.11573	0.748075	2.18467		0.957203	0.954182	1.01794
	1.14102	1.20151	2.04479		1.04396	0.973423	1.12639		1.01896	0.879826	0.821885
	0.871565	2.05896	2.67806		0.656807	0.418377	2.46336		1.05598	0.781883	1.31788
	1.04416	0.622144	3.58572		0.982745	1.02049	1.94849		0.951233	0.979915	0.855357
		2.08418	5.23468			0.526026	1.1919			0.952462	1.14259
		1.25287	2.17181			1.49495	0.668561			0.811763	1.13424
		0.568389	3.32756			0.71429	1.05658			0.885391	1.14522
			2.84263				1.07801
	0.914976	1.26183	1.46166		0.676755	0.667722	0.638032		0.913568	1.26848	0.893076
	0.843364	0.730561	0.642824		1.00574	0.561556	1.33521		0.885188	1.05356	0.91488
	1.02257	0.544212	0.245699		1.13559	0.579136	0.715098		1.07473	1.23664	0.858472
	0.863612	0.830291	0.372724		0.951354	0.61817	2.56749		1.05235	1.31731	0.712766
	0.991108	0.723061	0.396561		0.899461	0.715039	0.740344		0.976076	1.11631	1.08629
	1.023	0.269564	0.457118		1.01746	1.0373	1.1649		1.02655	1.02422	1.02961
	1.15505	0.36143	0.500779		1.07393	1.4135	1.9186		1.16707	0.959388	0.844301
	0.934776	0.578746	0.473895		0.936004	0.455999	1.56664		1.02575	1.41132	1.33881
	1.54507	0.354642	0.349682		1.10637	1.15572	1.58531		0.977395	0.924706	1.01785
	0.845503	0.227941	1.25069		1.09734	1.65768	1.14393		0.963725	0.898798	0.8623
	0.860964	0.0892519	0.606178			1.25917	2.85176		0.937593	0.947835	0.791129
		0.49564	1.14528			1.36107	1.02689			0.897084	0.995307
		0.297047	1.84239			0.819062	1.00899			0.995185	0.967167
		0.301859	0.815536			0.408265	0.800746			0.999763	1.09055
		0.370882	0.919614			0.830632	0.997237			0.866949	0.990174
		0.408711	0.244952			0.837892	0.893747			0.847399	0.904562
		1.16441	1.42909			0.76476	3.3086			1.09964	0.91405
			0.8385				1.09226				1.11232
			0.675572				0.92126				1.27889
			1.69112				1.20007				0.998668
							1.12371				1.36303
	1.03788	0.546653	0.820601		0.782759	0.725935	1.51343
	0.739788	2.38585	0.612089		1.07695	0.502518	2.53575		1.03924	1.03503	0.944843
	1.30763	0.693702	0.484043		1.14125	0.571551	1.7862		0.955901	1.00188	0.836074
	1.1034	0.701973	2.02262		1.27371	0.684518	1.35976		0.910268	1.2662	0.843255
	0.664834	0.577716	2.19564			0.635089	2.05003		1.09165	1.00898	1.62952
	0.416736	0.715492	2.17187		1.13154	0.956724	1.14838		0.926639	1.03408	0.633941
	0.558818	0.61955	1.51419		1.38301	1.05991	1.24839		0.9472	0.861132	1.01284
	1.32902	0.485762	0.530329		0.711501	0.820287	1.69845		0.984474	0.988039	0.9884
	1.27603	0.895136	2.43261		1.00567	0.763733	1.59089		1.05692	0.967711	1.31643
	1.44452	0.684754	0.696536		0.934454	0.892845	1.9341		1.13574	0.849338	0.886463
	1.01045	0.490071	0.671832		0.81863	0.780987	1.72547		0.983127	0.917093	1.27462
	0.6787	0.285849	2.31447		1.01945	0.571925	1.03482		0.925972	0.809496	1.1809
	0.813582	0.92628	0.720127		0.813234	0.576725	3.70771		0.946119	0.914621	0.980206
	2.19794		0.426073		1.08678		2.02504		0.900996		0.929096
	1.23613		1.01909		1.0334		1.00947		1.06966		1.06476
	0.48628		0.485571		0.936539		1.82207		1.07336		0.909789
	0.541871		1.49976		1.05651		1.85596		0.951866		1.10195
	1.15639		1.10783		0.794607		1.0612		0.983849		0.859692
									1.11702
