# Supplementary material for: Kir2.1 dysfunction at the sarcolemma and the sarcoplasmic reticulum causes arrhythmias in a mouse model of Andersen–Tawil syndrome type 1
Source: Nat Cardiovasc Res. 2022 Oct 17;1(10):900–17. doi: 10.1038/s44161-022-00145-2 (PMC11358039; doi:10.1038/s44161-022-00145-2)
Supplement: Supplementary file 12 — Statistical Source Data [file 44161_2022_145_MOESM12_ESM.xlsx]

## Sheet: Figure 8a
	Amplitude (F/F0)
	Kir2.1WT	Kir2.1Δ314-315
	6.76	3.25
	4.68	5.97
	3.3	6.66
	2.92	6.38
	4.54	7.03
	7.3	7.24
	5.45	3.59
	4.13	3.17
	6.72	4.86
	3.08	5.73
	4.57	5.67
	5.59	6.8
	3.73	5.16
	3.94	6.8
	4.58	5.34
	5.89	6.45
	2.3	2.67
	3.72	6.36
	2.53	7.47
	4.61	8.31
		8.56

## Sheet: Figure 8b
	Frequency (Sparks/100µm/sec)				Normalized Total Mass
	Kir2.1WT	Kir2.1Δ314-315			Kir2.1WT	Kir2.1Δ314-315
	2.53	5.94			0.59	1.92
	2.16	14.66			0.94	6.03
	3.18	4.03			2.7	0.85
	1.9	6.82			1.16	0.96
	1.51	3.09			0.37	3.35
	4.05	6.54			0.72	1.13
	3.75	3.43			2.61	2.08
	3.34	4.4			1.45	3.26
	1.05	5.15			0.25	2.23
	4	8.28			0.78	0.93
	1.9	4.26			0.53	1.46
	3.17	9.7			2.03	2.26
	2.39	14.68			0.57
	1.73	4.58			0.96	1.62
	1	1.36			0.1	0.67
	4.69	3.58			0.27	2.12
		4.05				1.31
					1.16	1.94
	3.02	5.87			1.82	5.72
	2.7	6.56			0.59	1.28
	3.5	5.03			0.08	3.15
	0.39	3.69			1.81	2.79
	2.05	4.5			1.51	2.98
		4.08			0.64	0.56
	1.06	2.87			1.91	1.98
	1.51	10.37			0.4	4.08
	0.48	4.79			1.04	4.17
	2.41	7.25			0.05	1.78
	0.55	5.14				3.59
		10.64				2.59
		4.12
					1.17	1.48
	2.86	2.63			0.61	5.79
	2.28	4.88			0.25	4.89
	1.6	8.26			0.86	1.69
	3.61	7.39			0.73	4.61
	2.23	14.82			3.3	1.83
	3.63	2.96			0.8	5.12
	1.56	9.8			1.45	7.8
	3.14	12.71			0.36	5.11
	1.61	4.55			0.11	3.36
	0.69	5.8			1.3
	3.61

## Sheet: Figure 8d
	Frequency (Waves/sec)				Normalized Total Mass
	Kir2.1WT	Kir2.1Δ314-315			Kir2.1WT	Kir2.1Δ314-315
	0.183	0.316			0.84	1.89
	0.177	0.225			0.73	0.91
	0.187	0.121			0.66	2.34
	0.135	0.38			1.85	1.68
	0.071	0.288			1.19	0.9
	0.265				1.58	2.32
					1.74	2.11
	0.189	0.432			0.8	2.14
	0.165	0.27			1.86	2.28
	0.127	0.244			0.83	1.19
	0.156	0.299			0.91	1.15
	0.239	0.446			1.15	1.05
	0.251	0.403			2.22	1.52
	0.267	0.217			0.48	0.93
	0.218	0.169				1.44
		0.171				2.08
		0.182				1.38
		0.317				0.95
		0.463				2.21
		0.448				0.92
	0.133	0.142			1.12	1.25
	0.123	0.196			1.13	0.79
	0.114	0.199			0.37	2.87
	0.053	0.191			0.64	1.5
	0.083	0.407			0.83	2.12
	0.232	0.184			0.32	1.87
	0.208	0.159			1.23	1.25
	0.164	0.15			0.62	0.49
	0.175	0.227			1.9	1.54
	0.127	0.134			0.54	1.09
	0.076	0.253			0.53	1.15
		0.323				0.38
		0.422				0.94
		0.321				0.58
		0.236				1.07
	0.259	0.375			1.94	1.01
	0.198	0.416			0.86	2.14
	0.203	0.378			0.74	1.72
	0.166	0.326			0.87	0.98
	0.152	0.254			0.73	1.39
	0.233	0.517			0.86	2.17
	0.211				1.16	0.6
	0.124	0.19			0.67	0.52
	0.249	0.186			0.6	1.15
	0.181				0.47	1
		0.141				0.78
		0.301				0.43
		0.156
		0.116				0.49
