# Supplementary material for: Kir2.1 dysfunction at the sarcolemma and the sarcoplasmic reticulum causes arrhythmias in a mouse model of Andersen–Tawil syndrome type 1
Source: Nat Cardiovasc Res. 2022 Oct 17;1(10):900–17. doi: 10.1038/s44161-022-00145-2 (PMC11358039; doi:10.1038/s44161-022-00145-2)
Supplement: Supplementary file 13 — Statistical Source Data [file 44161_2022_145_MOESM13_ESM.xlsx]

## Sheet: Ext. Dat. Fig 2a
	LV Ejection Fraction (%)			RV Ejection Fraction (%)
	Kir2.1WT	Kir2.1Δ314-315		Kir2.1WT	Kir2.1Δ314-315
	75	66		69	61
	54	67		44	80
	69	60		80	62
	75	75		66	69
	79	69		76	77
		69			65

## Sheet: Ext. Dat. Fig 2b
	Thickness (mm)
	Septum			Diastolic Internal Diameter			Systolic Internal Diameter			Left Ventricle wall
	Kir2.1WT	Kir2.1Δ314-315		Kir2.1WT	Kir2.1Δ314-315		Kir2.1WT	Kir2.1Δ314-315		Kir2.1WT	Kir2.1Δ314-315
	0.55125	0.765625		4.59375	3.49125		2.97063	2.38875		0.765625	0.8575
	0.704375	0.765625		4.165	3.98125		3.09313	2.90937		0.8575	1.01063
	0.765625	0.765625		3.85875	4.07313		2.72562	3.0625		0.79625	0.826875
	0.735	0.79625		3.92	3.98125		2.75625	2.84813		0.735	0.826875
	0.581875	0.704375		4.41	4.07313		3.52188	3.12375		0.826875	0.98
	0.826875	0.765625		4.31813	4.50188		3.15437	3.39938		0.91875	0.765625
	Volume (µl)
	Corrected LV Mass			Diastole			Systole
	Kir2.1WT	Kir2.1Δ314-315		Kir2.1WT	Kir2.1Δ314-315		Kir2.1WT	Kir2.1Δ314-315
	92.2856	76.8451		97.0264	50.5631		34.1678	19.9245
	97.3593	107.617		77.0386	69.223		37.7112	32.4679
	85.772	96.2763		64.2614	73.0747		27.6535	36.8074
	81.1691	95.1269		66.7174	69.223		28.4263	30.8156
	93.7122	103.851		88.159	73.0747		51.637	38.6272
	119.993	108.129		83.8949	92.5361		39.5551	47.4148
	Ratio (%)
	Ejection Fraction			Fractional Shortening
	Kir2.1WT	Kir2.1Δ314-315		Kir2.1WT	Kir2.1Δ314-315
	64.7851	60.5947		35.3333	31.5789
	51.0489	53.0967		25.7353	26.9231
	56.9672	49.6305		29.3651	24.812
	57.393	55.4836		29.6875	28.4615
	41.4275	47.1402		20.1389	23.3083
	52.8516	48.7607		26.9504	24.4898
