# Supplementary material for: Kir2.1 dysfunction at the sarcolemma and the sarcoplasmic reticulum causes arrhythmias in a mouse model of Andersen–Tawil syndrome type 1
Source: Nat Cardiovasc Res. 2022 Oct 17;1(10):900–17. doi: 10.1038/s44161-022-00145-2 (PMC11358039; doi:10.1038/s44161-022-00145-2)
Supplement: Supplementary file 14 — Statistical Source Data [file 44161_2022_145_MOESM14_ESM.xlsx]

## Sheet: Ext. Dat. Fig 3c - Curves
			Sodium Activation Curves (G/GMax)
			Non-infected														Kir2.1WT													Kir2.1Δ314-315
	Vm (mV)	-100	0	0.003	0.004	0.004	0.002	0.006	0	0.002	0	0.01	0.013	0.012			0	0.005	0	0.008	0	0	0	0.004	0.001					0	0.012	0	0	0	0.016	0.007	0	0.003	0	0	0.006	0	0.003	0.005	0.008
		-95	0.001	0	0.001	0.007	0.003	0.003	0.003	0	0.005	0	0.015	0	0	0	0	0.004	0.001	0	0.002	0	0.007	0	0	0	0.001	0	0	0.006	0	0.003	0.004	0.002	0	0.002	0.001	0.001	0.002	0.006	0.012	0.002	0.006	0	0
		-90	0.001	0.003	0.003	0.005	0.004	0	0.003	0.001	0.003	0.016	0.014	0.002	0.009	0.015	0.006	0	0.006	0.008	0.003	0.002	0.006	0.004	0.002	0	0	0.001	0	0.008	0.02	0	0.003	0.006	0.014	0	0.002	0	0.001	0.015	0.001	0.007	0	0.007	0.009
		-85	0	0.001	0.004	0.001	0	0.007	0.001	0.001	0.007	0.018	0.013	0.009	0.017	0.041	0	0.009	0.004	0.009	0.015	0.003	0.014	0.007	0.006	0.004	0.002	0.001	0.002	0.016	0.008	0.006	0.002	0.005	0.01	0.003	0.003	0.002	0.003	0.02	0	0.003	0.004	0.011	0.011
		-80	0.001	0.003	0	0	0.004	0.004	0.001	0.003	0.006	0.022	0.014	0.006	0.026	0.052	0.006	0.015	0.012	0.001	0.009	0.009	0.007	0.011	0.007	0.003	0.004	0.004	0.005	0.008	0.005	0.001	0.01	0.008	0.078	0.007	0.009	0.005	0.004	0.019	0.001	0.013	0.005	0.017	0.019
		-75	0.002	0.006	0.002	0.006	0.012	0.016	0.002	0.004	0.009	0.032	0	0.013	0.03	0.068	0.012	0.023	0.015	0.01	0.03	0.021	0.015	0.012	0.008	0.02	0.01	0.012	0.019	0.014	0.022	0.009	0.061	0.009	0.316	0.007	0.02	0.005	0.01	0.027	0.022	0.015	0.008	0.038	0.022
		-70	0.007	0.01	0.008	0.007	0.015	0.072	0.007	0.006	0.033	0.041	0.02	0.019	0.041	0.077	0.013	0.059	0.043	0.008	0.097	0.055	0.032	0.019	0.011	0.101	0.022	0.042	0.03	0.004	0.028	0.019	0.309	0.016	0.586	0.012	0.055	0.009	0.022	0.045	0.007	0.019	0.007	0.052	0.032
		-65	0.01	0.033	0.019	0.014	0.033	0.036	0.023	0.015	0.156	0.099	0.025	0.024	0.05	0.092	0.036	0.128	0.165	0.038	0.303	0.145	0.135	0.051	0.021	0.324	0.082	0.171	0.082	0.046	0.033	0.084	0.556	0.046	0.705	0.017	0.238	0.044	0.092	0.075	0.028	0.048	0.021	0.124	0.069
		-60	0.037	0.136	0.059	0.056	0.106	0.037	0.192	0.048	0.577	0.344	0.061	0.043	0.161	0.264	0.098	0.244	0.441	0.139	0.545	0.336	0.456	0.127	0.039	0.54	0.229	0.403	0.207	0.147	0.183	0.418	0.628	0.124	0.783	0.044	0.601	0.159	0.399	0.199	0.022	0.207	0.056	0.262	0.158
		-55	0.126	0.431	0.199	0.257	0.398	0.152	0.581	0.186	0.794	0.615	0.205	0.128	0.479	0.56	0.257	0.355	0.594	0.652	0.662	0.508	0.601	0.282	0.102	0.658	0.378	0.598	0.396	0.555	0.602	0.604	0.676	0.307	0.82	0.119	0.733	0.409	0.56	0.395	0.1	0.53	0.172	0.439	0.322
		-50	0.35	0.72	0.464		0.606	0.305	0.723	0.45	0.893	0.755	0.448	0.297	0.748	0.77	0.439	0.453	0.673	0.842	0.737	0.615	0.685	0.452	0.243	0.733	0.482	0.675	0.578	0.765	0.801	0.683	0.71	0.548	0.874	0.247	0.784	0.633	0.647	0.513	0.377	0.66	0.436	0.622	0.49
		-45	0.62	0.861	0.708	0.817	0.691	0.517	0.751	0.601	1	0.834	0.584	0.493	0.886	0.901	0.561	0.53	0.737	0.939	0.781	0.694	0.741	0.586	0.421	0.79	0.572	0.73	0.714	0.839	0.993	0.734	0.741	0.717	0.909	0.416	0.824	0.761	0.731	0.628	0.693	0.737	0.658	0.72	0.612
		-40	0.803	0.96	0.866	0.862	0.747	0.676	0.79	0.689	1	0.883	0.674	0.632	0.959	0.973	0.653	0.588	0.79	0.926	0.834	0.741	0.762	0.682	0.567	0.83	0.672	0.819	0.791	0.89	1	0.763	0.786	0.825	0.923	0.553	0.854	0.847	0.768	0.698	0.847	0.793	0.781	0.802	0.722
		-35	0.918	1	0.96	0.972	0.782	0.795	0.839	0.756	0.983	0.917	0.754	0.726	1	0.997	0.731	0.655	0.838	0.904	0.854	0.804	0.803	0.77	0.677	0.854	0.751	0.884	0.875	0.92	0.852	0.805	0.85	0.895	0.929	0.658	0.877	0.925	0.81	0.747	0.912	0.839	0.864	0.872	0.797
		-30	0.978	0.965	1	1	0.798	0.879	0.908	0.832	0.945	0.95	0.822	0.82	1	1	0.813	0.716	0.868	1	0.892	0.855	0.868	0.833	0.775	0.9	0.812	0.829	0.934	0.949	0.88	0.866	0.906	0.953	1	0.754	0.912	0.954	0.872	0.83	0.969	0.906	0.93	0.933	0.894
		-25	0.997	0.923	0.991	0.96	0.853	0.943	0.963	0.901	0.889	0.964	0.896	0.913	0.988	0.974	0.887	0.811	0.924	0.944	0.931	0.911	0.912	0.904	0.874	0.939	0.875	1	0.985	1	0.902	0.919	0.954	0.947	0.994	0.869	0.932	0.945	0.929	0.931	1	1	1	1	1
		-20	1	0.86	0.996	0.817	1	1	1	1	0.846	1	1	1	0.92	0.887	1	1	1	0.996	1	1	1	1	1	1	1	0.893	1	0.999	0.771	1	1	1	0.969	1	1	1	1	1	1	1	1	1	1
			Sodium Inactivation Curves (G/GMax)
			Non-infected															Kir2.1WT														Kir2.1Δ314-315
	Vm (mV)	-140	0.975	0.988	0.971	0.994	1	0.96	0.955	1	1	1	0.977	0.96	0.986	0.978	0.949	0.983	0.994	0.997	1	1	0.937	0.954	0.991	1	0.966					0.969	1	0.98	0.987	0.979	0.945	1	0.991	0.966	1	0.919	0.949	0.989	0.98	0.982
		-135	0.979	1	0.983	1	0.979	0.975	0.964	0.972	0.979	0.96	0.987	1	0.989	0.989	0.965	0.996	1	0.972	0.997	0.991	0.957	0.989	0.995	0.998	0.992					1	0.951	1	1	1	0.95	0.977	0.986	1	0.973	0.916	0.951	0.996	0.977	1
		-130	0.985	0.995	0.989	0.995	0.964	0.942	0.951	0.966	0.973	0.957	0.985	0.99	0.993	0.996	0.971	1	0.964	0.935	0.958	0.976	0.98	0.982	0.999	0.994	0.986	0.966	0.984	1	0.986	0.954	0.939	0.925	0.98	0.99	0.962	0.983	1	0.963	0.998	0.991	1	0.996	1	0.994
		-125	0.983	0.999	0.988		0.969	0.975	1	0.968	0.976	0.94	0.988	0.952	0.989	0.996	0.988	0.983	0.988	0.971	0.952	0.981	0.977	1	0.975	0.976	1	0.954	0.965	0.978	0.997	0.97	0.92	0.925	0.978	0.985	0.978	0.971	0.996	0.952	0.947	0.936	0.977	0.998	0.977	0.928
		-120	0.995	0.993	0.996		0.981	0.983	0.953	0.957	0.99	0.914	1	0.929	0.991	1	0.995	0.972	0.955	0.969	0.983	0.97	0.987	0.963	1	0.967	0.953	1	0.998	0.961	0.994	0.968	0.934	0.911	0.965	0.893	1	0.958	0.965	0.943	0.925	0.947	0.992	1	0.947	0.955
		-115	1	0.987	0.998		0.981	1	0.947	0.955	0.965	0.917	0.959	0.95	1	0.995	1	0.965	0.915	0.991	0.96	0.956	1	0.976	0.958	0.946	0.982	0.927	1	0.985	1	0.936	0.914	0.91	0.987	0.89	0.987	0.943	0.959	0.897	0.979	1	0.95	0.98	0.943	0.955
		-110	0.995	0.979	1		0.93	0.974	0.846	0.949	0.952	0.952	0.976	0.982	0.996	0.977	0.984	0.959	0.878	1	0.962	0.92	0.985	0.998	0.939	0.9	0.983	0.903	0.966	0.962	0.975	0.892	0.886	0.916	0.963	0.745	0.942	0.942	0.975	0.904	0.939	0.924	0.96	0.974	0.923	0.871
		-105	0.991	0.963	0.993		0.914	0.999	0.891	0.928	0.938	0.928	0.94	0.977	0.98	0.913	0.979	0.961	0.773	0.978	0.922	0.837	0.924	0.918	0.922	0.812	0.987	0.864	0.966	0.954	0.967	0.876	0.809	0.936	0.94	0.659	0.971	0.879	0.912	0.863	0.892	0.928	0.891	0.951	0.883	0.922
		-100	0.988	0.937	0.978	0.977	0.812	0.956	0.93	0.927	0.896	0.853	0.893	0.943	0.948	0.793	0.958	0.918	0.683	0.914	0.916	0.708	0.834	0.921	0.847	0.674	0.962	0.87	0.989	0.931	0.917	0.85	0.721	0.928	0.893	0.513	0.887	0.765	0.864	0.799	0.811	0.964	0.831	0.918	0.802	0.797
		-95	0.967	0.91	0.925	0.956	0.784	0.919	0.816	0.87	0.816	0.724	0.816	0.888	0.881	0.639	0.935	0.896	0.518	0.844	0.919	0.565	0.724	0.844	0.782	0.523	0.938	0.684	0.94	0.879	0.843	0.825	0.599	0.841	0.833	0.392	0.805	0.661	0.763	0.706	0.715	0.968	0.747	0.901	0.67	0.694
		-90	0.918	0.834	0.803	0.899	0.726	0.859	0.703	0.786	0.697	0.592	0.75	0.832	0.755	0.442	0.896	0.774	0.354	0.74	0.854	0.393	0.572	0.739	0.64	0.344	0.882	0.535	0.861	0.821	0.693	0.721	0.479	0.766	0.735	0.215	0.748	0.506	0.654	0.597	0.554	0.883	0.592	0.858	0.564	0.533
		-85	0.832	0.721	0.612	0.812	0.612	0.739	0.548	0.652	0.542	0.421	0.658	0.73	0.564	0.252	0.82	0.633	0.216	0.613	0.799	0.263	0.369	0.542	0.487	0.193	0.75	0.314	0.75	0.666	0.502	0.621	0.289	0.681	0.611	0.116	0.603	0.357	0.486	0.436	0.381	0.79	0.428	0.753	0.375	0.365
		-80	0.675	0.57	0.393	0.69	0.396	0.56	0.417	0.507	0.353	0.27	0.532	0.603	0.36	0.096	0.706	0.463	0.113	0.395	0.71	0.109	0.207	0.374	0.313	0.074	0.624	0.165	0.517	0.502	0.318	0.515	0.061	0.562	0.475	0.098	0.446	0.188	0.309	0.31	0.272	0.694	0.264	0.649	0.235	0.277
		-75	0.494	0.407	0.216	0.55	0.284	0.336	0.236	0.335	0.179	0.134	0.395	0.381	0.177	0	0.541	0.304	0.04	0.23	0.569	0.04	0.114	0.186	0.178	0.008	0.434	0.082	0.32	0.308	0.155	0.337	0.022	0.364	0.32	0.133	0.303	0.065	0.174	0.183	0.11	0.509	0.132	0.514	0.097	0.107
		-70	0.313	0.241	0.092	0.422	0.136	0.179	0.12	0.203	0.03	0.071	0.239	0.266	0.04	0.025	0.377	0.16	0.051	0.102	0.378	0.027	0.024	0.044	0.074	0.011	0.293	0.048	0.158	0.17	0.054	0.191	0.025	0.18	0.198	0.072	0.178	0.024	0.07	0.045	0.05	0.34	0.03	0.376	0.06	0.048
		-65	0.16	0.116	0.022	0.246	0.061	0.061	0.059	0.124	0.016	0.021	0.123	0.123	0	0.042	0.197	0.065	0.024	0.008	0.089	0.004	0.028	0.029	0.024	0	0.168	0.048	0.075	0.06	0.018	0.069	0.024	0.046	0.081	0.062	0.088	0.008	0.029	0.022	0	0.211	0.011	0.2	0.041	0.042
		-60	0.061	0.041	0.01	0.099	0.036	0.004	0.028	0.033	0.026	0	0.017	0.034	0.001	0.034	0.071	0.008	0.018	0.006	0.019	0.002	0.017	0.006	0.004	0.011	0.06	0.088	0.027	0	0.003	0.04	0.012	0.012	0.027	0.096	0.026	0.011	0.031	0.02	0.06	0.068	0.027	0.084	0.032	0
		-55	0.018	0.005	0.001	0.02	0.061	0.036	0.003	0.018	0.009	0.017	0.031	0.024	0.007	0.067	0.005	0	0.02	0.045	0.007	0.009	0.013	0.001	0.003	0.003	0.011	0.021	0	0.011	0.005	0.013	0.007	0.02	0.03	0.016	0.029	0.004	0	0	0.026	0	0.009	0.014	0.02	0.036
		-50	0.005	0	0.005	0.002	0	0.004	0.034	0	0	0.014	0	0	0.015	0.068	0.002	0.009	0.041	0.034	0	0	0.024	0.013	0.004	0.009	0.02	0.078	0.009	0.001	0	0.001	0.011	0.008	0.03	0.048	0.003	0.008	0.013	0.02	0.013	0.021	0.023	0.001	0	0.035
		-45	0	0.003	0	0	0.017	0.005	0	0.029	0.028	0.024	0.033	0.029	0.031	0.083	0	0.011	0	0	0.004	0.012	0	0	0.015	0.003	0.005	0.004	0.036	0.001	0.002	0	0	0	0.006	0	0	0.018	0.015	0.025	0.028	0.001	0	0	0.018	0.032
		-40	0.005	0.005	0.008	0.003	0.041	0	0.023	0.017	0.011	0.009	0.028	0.035	0.058	0.098	0.001	0	0.013	0.042	0.011	0.024	0.052	0.016	0	0.007	0	0.039	0.011	0.02	0.004	0.024	0.014	0.007	0	0.022	0.02	0	0.003	0.012	0.003	0.045	0.013	0.005	0.016	0.01

## Sheet: Ext. Dat. Fig 3c - Parameters
	Activation V1/2 (mV)				Activation slope					Inactivation V1/2 (mV)				Inactivation slope
	Non-infected	Kir2.1WT	Kir2.1Δ314-315		Non-infected	Kir2.1WT	Kir2.1Δ314-315			Non-infected	Kir2.1WT	Kir2.1Δ314-315		Non-infected	Kir2.1WT	Kir2.1Δ314-315
	-47.01	-46.76	-52.39		4.52	8.233	3.68			-74.9122	-80.69	-79.88		6.08269	6.725	5.72
	-54.21	-42.77	-57.35		3.4	6.546	3.21			-77.6929	-82.63	-73.94		7.10386	5.915	6.17
	-49.05	-57.9	-48.08		4.41	2.2	3.61			-82.2395	-73.48	-87.02		5.27255	5.838	6.66
	-51.26	-56.46	-55.04		3.47	6.117	5.04			-72.7143	-93.1	-74.21		7.45691	6.88	8.21
	-53.32	-60.94	-48.43		4.84	8.139	4.91			-82.1851	-88.39	-88.73		8.17437	5.978	7.2
	-44.76	-54.92	-51.84		6.24	5.781	8.23			-78.7089	-83.46	-88.67		5.70886	5.85	7.15
	-56.06	-58.41	-45.69		3.86	7.96	9.69			-82.8266	-88.39	-82.22		6.77489	7.18	6.65
	-47.9	-47.74	-53.15		6.28	7.717	6.44			-79.4189	-83.46	-72.21		6.97766	6.63	6.5
	-60.9161	-41.19	-45.26		2.83044	8.73	4.81			-84.1062	-85.48	-78.29		6.11784	6.83	6.87
	-56.9905	-44.68	-51.57		4.68691	6.5	6.52			-86.7951	-89.48	-83.42		6.54925	5.59	6.13
	-47.3946	-45.26	-48.8		6.73633	9.57	6.9			-79.1518	-79.36	-78.65		8.43393	5.21	6.76
	-43.7415	-49.64	-44.93		6.99656	9.26	7.78			-77.4131	-79.99	-79.88		6.54603	6.14	8.23
	-54.4272	-48.94	-45.82		3.6173		7.07			-83.6377	-84.95	-91.33		5.22172	5.81	6.5
	-55.7499		-55.37		4.00297		3.433			-92.3009		-79.21		5.0631		6.44
			-56.59				2.405			-73.3208		-80.93		6.61684		7.975
			-57.96				5.326			-89.48		-100.61				7.97
			-65.48				7.964			-79.36		-89.76		5.59		6.99
			-50.83				5.387			-79.99		-85.59		5.21		7.03
			-71.39				5.66			-84.95		-86.53		6.14		7.88
			-40.32				8.398					-88.2		5.81		6.949
			-61.64				3.943
			-52.89				5.104
			-56.62				6.479
			-49.61				9.034
