# Supplementary material for: Kir2.1 dysfunction at the sarcolemma and the sarcoplasmic reticulum causes arrhythmias in a mouse model of Andersen–Tawil syndrome type 1
Source: Nat Cardiovasc Res. 2022 Oct 17;1(10):900–17. doi: 10.1038/s44161-022-00145-2 (PMC11358039; doi:10.1038/s44161-022-00145-2)
Supplement: Supplementary file 15 — Statistical Source Data [file 44161_2022_145_MOESM15_ESM.xlsx]

## Sheet: Ext. Dat. Fig 5
	IK1 current at -140mV
	IK1 Whole-cell	IK1 i-o patch
	-1966.44	-1741.17
	-2746.19	-1318.61
	-3014.85	-4786.46
	-3025.22	-7681.04
	-4679.64	-6497.35
	-3028.46	-588.983
	-4612.96	-1013.77
	-2893.23	-2618.57
		-7224.07
		-2285.3
		-7971.89
		-894.63
		-6538.89
		-2120.32
		-1271.03
		-3386.68
		-2785.49
		-10190
