# Supplementary material for: Kir2.1 dysfunction at the sarcolemma and the sarcoplasmic reticulum causes arrhythmias in a mouse model of Andersen–Tawil syndrome type 1
Source: Nat Cardiovasc Res. 2022 Oct 17;1(10):900–17. doi: 10.1038/s44161-022-00145-2 (PMC11358039; doi:10.1038/s44161-022-00145-2)
Supplement: Supplementary file 16 — Statistical Source Data [file 44161_2022_145_MOESM16_ESM.xlsx]

## Sheet: Ext. Dat. Fig 7a
	Vm (mV)	Spermine 10µM - Normalized Current									Spermine 10µM - Normalized tau
	-140	1	0.95	1	0.99	1	1	1	1	0.98	0.11	0.19	0.09	0.13	0.46	0.09	0.2	0.19	0.29
	-130	0.97	0.95	0.99	1	0.92	1	0.97	0.99	1	0.12	0.24	0.12	0.15	0.3	0.09	0.24	0.23	0.27
	-120	0.96	0.94	0.99	0.98	0.9	0.99	0.95	0.99	0.92	0.13	0.23	0.14	0.21	0.39	0.1	0.26	0.22	0.27
	-110	0.94	1	0.99	0.96	0.82	0.98	0.92	0.96	0.92	0.14	0.21	0.15	0.16	0.69	0.11	0.26	0.23	0.23
	-100	0.92	1	0.98	0.89	0.79	0.93	0.88	0.89	0.87	0.15	0.26	0.14	0.16	0.52	0.14	0.44	0.3	0.28
	-90	0.89	0.96	0.96	0.86	0.64	0.92	0.8	0.76	0.86	0.16	0.26	0.15	0.16	0.37	0.14	0.49	0.3	0.22
	-80	0.86	0.93	0.95	0.84	0.59	0.89	0.71	0.71	0.82	0.18	0.25	0.18	0.23	0.37	0.16	0.54	0.39	0.25
	-70	0.83	0.87	0.92	0.78	0.53	0.87	0.61	0.66	0.73	0.22	0.34	0.19	0.21	0.4	0.2	0.56	0.53	0.41
	-60	0.79	0.84	0.89	0.76	0.52	0.82	0.52	0.57	0.59	0.26	0.43	0.23	0.48	0.56	0.31	0.63	0.57	0.48
	-50	0.74	0.71	0.85	0.71	0.5	0.7	0.46	0.49	0.46	0.36	0.49	0.3	0.61	0.61	1	0.59	1	0.48
	-40	0.67	0.64	0.8	0.6	0.46	0.54	0.4	0.36	0.33	0.64	1	0.37	0.72	0.94		1		0.47
	-30	0.57	0.44	0.71	0.54	0.27	0.34	0.33	0.3	0.17	0.9		1	0.72	0.97				0.76
	-20	0.43	0.33	0.55	0.33	0.2	0.23	0.25	0.2	0.1	1			1	1				1
	-10	0.28	0.24	0.32	0.17	0.06	0.21	0.15	0.19	0.05
	0	0.16	0.28	0.21	0.08	0.01	0.19	0.12	0.14	0.03
	10	0.09	0.14	0.13	0.04	0.13	0.14	0.13	0.11	0.02
	20	0.06	0.12	0.1	0.06	0.04	0.13	0.11	0.08	0.01
	30	0.03	0.14	0.05	0	0.06	0.13	0.09	0.05	0.02
	40	0.03	0.09	0.04	0.04	0	0.07	0.07	0.04	0.01
	50	0	0	0	0.1	0.05	0	0.05	0.02	0
	60	0.03	0.01	0.05	0.14	0.22	0.02	0	0	0.03

## Sheet: Ext. Dat. Fig 7bi
		Normalized Currents at +60mV (nA)
	Vm (mV)	Symmetric patch							Asymmetric patch
	-140	-2.24	-2.11	-1.98	-1.76	-2.01	-2.01	-2.21	-1.35	-1.02	-0.78	-1.25
	-130	-2.09	-1.96	-1.82	-1.61	-1.86	-1.9	-2.04	-1.22	-0.95	-0.7	-1.14
	-120	-1.94	-1.8	-1.67	-1.47	-1.71	-1.73	-1.87	-1.09	-0.91	-0.62	-0.99
	-110	-1.79	-1.66	-1.53	-1.33	-1.56	-1.57	-1.69	-0.96	-0.84	-0.54	-0.84
	-100	-1.62	-1.5	-1.38	-1.18	-1.42	-1.42	-1.52	-0.84	-0.79	-0.46	-0.8
	-90	-1.46	-1.34	-1.23	-1.04	-1.27	-1.26	-1.37	-0.73	-0.73	-0.38	-0.75
	-80	-1.29	-1.18	-1.08	-0.91	-1.1	-1.1	-1.2	-0.62	-0.66	-0.29	-0.66
	-70	-1.14	-1.03	-0.94	-0.78	-0.95	-0.97	-1.04	-0.51	-0.6	-0.2	-0.57
	-60	-0.96	-0.88	-0.78	-0.64	-0.8	-0.81	-0.88	-0.38	-0.51	-0.11	-0.53
	-50	-0.79	-0.72	-0.63	-0.5	-0.65	-0.66	-0.72	-0.27	-0.41	-0.02	-0.42
	-40	-0.63	-0.56	-0.49	-0.36	-0.5	-0.51	-0.56	-0.15	-0.3	0.07	-0.38
	-30	-0.46	-0.41	-0.34	-0.22	-0.34	-0.35	-0.41	-0.03	-0.18	0.17	-0.28
	-20	-0.3	-0.25	-0.19	-0.08	-0.19	-0.2	-0.25	0.09	-0.06	0.26	-0.11
	-10	-0.13	-0.09	-0.04	0.06	-0.04	-0.05	-0.09	0.21	0.07	0.35	-0.04
	0	0.04	0.07	0.11	0.19	0.11	0.11	0.07	0.33	0.21	0.45	0.13
	10	0.2	0.23	0.26	0.33	0.26	0.26	0.22	0.44	0.33	0.54	0.27
	20	0.36	0.39	0.4	0.46	0.42	0.41	0.38	0.56	0.47	0.63	0.39
	30	0.53	0.55	0.55	0.6	0.57	0.56	0.54	0.67	0.6	0.73	0.56
	40	0.69	0.71	0.69	0.73	0.72	0.71	0.7	0.78	0.73	0.82	0.73
	50	0.85	0.86	0.85	0.86	0.86	0.87	0.85	0.89	0.87	0.91	0.91
	60	1	1	1	1	1	1	1	1	1	1	1

## Sheet: Ext. Dat. Fig 7bii
		Normalized Currents at +60mV (nA)
	Vm (mV)	Asymmetric patch				Asymmetric patch + Spermine 10µM
	-140	-1.35	-1.02	-0.78	-1.25	-0.87	-0.73	-0.54
	-130	-1.22	-0.95	-0.7	-1.14	-0.8	-0.69	-0.51
	-120	-1.09	-0.91	-0.62	-0.99	-0.72	-0.65	-0.47
	-110	-0.96	-0.84	-0.54	-0.84	-0.64	-0.59	-0.42
	-100	-0.84	-0.79	-0.46	-0.8	-0.58	-0.55	-0.39
	-90	-0.73	-0.73	-0.38	-0.75	-0.51	-0.49	-0.34
	-80	-0.62	-0.66	-0.29	-0.66	-0.44	-0.44	-0.3
	-70	-0.51	-0.6	-0.2	-0.57	-0.36	-0.38	-0.22
	-60	-0.38	-0.51	-0.11	-0.53	-0.27	-0.33	-0.14
	-50	-0.27	-0.41	-0.02	-0.42	-0.18	-0.27	-0.05
	-40	-0.15	-0.3	0.07	-0.38	-0.08	-0.19	0.04
	-30	-0.03	-0.18	0.17	-0.28	0.03	-0.09	0.13
	-20	0.09	-0.06	0.26	-0.11	0.14	0.02	0.23
	-10	0.21	0.07	0.35	-0.04	0.25	0.13	0.33
	0	0.33	0.21	0.45	0.13	0.36	0.25	0.42
	10	0.44	0.33	0.54	0.27	0.47	0.37	0.52
	20	0.56	0.47	0.63	0.39	0.58	0.5	0.62
	30	0.67	0.6	0.73	0.56	0.68	0.62	0.72
	40	0.78	0.73	0.82	0.73	0.79	0.75	0.81
	50	0.89	0.87	0.91	0.91	0.89	0.87	0.91
	60	1	1	1	1	1	1	1

## Sheet: Ext. Dat. Fig 7biii
		Normalized Currents at +60mV (nA)
	Vm (mV)	Control						Caffeine 10mM
	-140	-2.13	-1.53	-1.55	-1.97	-2.77	-1.39	-1.33	-1.25	-1.39	-1.39	-1.34	-1.2
	-130	-2	-1.42	-1.39	-1.83	-2.59	-1.28	-1.27	-1.15	-1.28	-1.27	-1.26	-1.12
	-120	-1.85	-1.32	-1.22	-1.7	-2.39	-1.18	-1.16	-1.05	-1.16	-1.17	-1.17	-1.04
	-110	-1.68	-1.19	-1.11	-1.55	-2.18	-1.08	-1.07	-0.95	-1.04	-1.05	-1.09	-0.95
	-100	-1.53	-1.06	-1	-1.4	-1.99	-0.96	-0.98	-0.84	-0.92	-0.96	-1	-0.87
	-90	-1.35	-0.95	-0.9	-1.25	-1.78	-0.86	-0.87	-0.74	-0.81	-0.85	-0.92	-0.78
	-80	-1.2	-0.83	-0.79	-1.11	-1.58	-0.75	-0.75	-0.62	-0.7	-0.75	-0.83	-0.68
	-70	-1.05	-0.72	-0.68	-0.96	-1.36	-0.65	-0.64	-0.51	-0.59	-0.65	-0.75	-0.59
	-60	-0.86	-0.59	-0.57	-0.8	-1.15	-0.54	-0.52	-0.4	-0.47	-0.54	-0.66	-0.5
	-50	-0.7	-0.46	-0.46	-0.65	-0.95	-0.44	-0.4	-0.28	-0.35	-0.43	-0.6	-0.39
	-40	-0.56	-0.33	-0.34	-0.49	-0.72	-0.34	-0.28	-0.16	-0.23	-0.31	-0.5	-0.28
	-30	-0.39	-0.2	-0.21	-0.33	-0.5	-0.22	-0.15	-0.04	-0.1	-0.19	-0.38	-0.16
	-20	-0.23	-0.06	-0.09	-0.18	-0.23	-0.11	-0.02	0.08	0.02	-0.07	-0.24	-0.04
	-10	-0.07	0.08	0.05	-0.02	-0.09	0	0.1	0.2	0.15	0.05	-0.1	0.09
	0	0.11	0.23	0.18	0.14	0.05	0.11	0.23	0.32	0.27	0.18	0.06	0.21
	10	0.24	0.37	0.31	0.3	0.2	0.25	0.36	0.44	0.4	0.31	0.2	0.34
	20	0.41	0.51	0.45	0.45	0.35	0.39	0.49	0.56	0.53	0.44	0.37	0.48
	30	0.53	0.64	0.58	0.6	0.5	0.53	0.62	0.67	0.58	0.57	0.53	0.61
	40	0.69	0.78	0.73	0.72	0.66	0.66	0.74	0.78	0.76	0.71	0.68	0.75
	50	0.86	0.9	0.86	0.86	0.83	0.81	0.88	0.89	0.88	0.86	0.84	0.88
	60	1	1	1	1	1	1	1	1	1	1	1	1
