# Supplementary material for: Kir2.1 dysfunction at the sarcolemma and the sarcoplasmic reticulum causes arrhythmias in a mouse model of Andersen–Tawil syndrome type 1
Source: Nat Cardiovasc Res. 2022 Oct 17;1(10):900–17. doi: 10.1038/s44161-022-00145-2 (PMC11358039; doi:10.1038/s44161-022-00145-2)
Supplement: Supplementary file 17 — Statistical Source Data [file 44161_2022_145_MOESM17_ESM.xlsx]

## Sheet: Ext. Dat. Fig 8a
	Amplitude (F/F0)				Time-to-beginning (min)				Slope (∆F/∆t)
	Control	Ba2+ 0.5mM	CQ 10µM		Control	Ba2+ 0.5mM	CQ 10µM		Control	Ba2+ 0.5mM	CQ 10µM
	2.12	1.93	0.1		0.98	1.8	6.2		0.1311	1.162	3.345
	7.75	3.29	2.91		1	2	5.5		0.1623	1.677	3.024
	2.45	2.49	4.44		0.85	8.5	4.8		0.3359	0.3105	3.013
	1.23	1.74	0.1		0.5	4.8	6.2		0.1629	3.389	6.996
	5.27	4.2	1.47		0.42	5	15.5		0.1958	2.744	5.421
	1.47	3.38	5.9		0.7	5	12.5		0.167	1.166	2.719
	1.59	3.2	8.52		0.8	2.5	5.5		0.2773	1.352	4.379
	1.17		1.54		2.1	10.4			0.5509
			1.5
			0.1

## Sheet: Ext. Dat. Fig 8b
	Normalized Current Density (%)
	Control	Chloroquine (CQ; 10µM)
	83.92	77.84
	138.64	79.21
	66.25	57.19
	162.89	110.41
	104.83	38.55
	43.47	29.5
