# Supplementary material for: Kir2.1 dysfunction at the sarcolemma and the sarcoplasmic reticulum causes arrhythmias in a mouse model of Andersen–Tawil syndrome type 1
Source: Nat Cardiovasc Res. 2022 Oct 17;1(10):900–17. doi: 10.1038/s44161-022-00145-2 (PMC11358039; doi:10.1038/s44161-022-00145-2)
Supplement: Supplementary file 18 — Statistical Source Data [file 44161_2022_145_MOESM18_ESM.xlsx]

## Sheet: Ext. Dat. Fig 9a
	Amplitude (F/F0)			FWHM (µm)			FDHM (ms)			FullWidth (µm)			FullDur (ms)			Time-to-Peak (ms)			Mass (Amplitude*Width*Duration)			∆(F/F0)/∆tMax			Tau (ms)
	Kir2.1WT	Kir2.1Δ314-315		Kir2.1WT	Kir2.1Δ314-315		Kir2.1WT	Kir2.1Δ314-315		Kir2.1WT	Kir2.1Δ314-315		Kir2.1WT	Kir2.1Δ314-315		Kir2.1WT	Kir2.1Δ314-315		Kir2.1WT	Kir2.1Δ314-315		Kir2.1WT	Kir2.1Δ314-315		Kir2.1WT	Kir2.1Δ314-315
	0.45	0.38		3.97	6.41		44.32	58.85		5.88	8.34		68	85.76		26.55	49.71		203.05	278.97		15.37	13.79		41.38	68.22
	0.67	0.69		2.35	4.5		53.38	62.38		4.08	5.37		87.5	88.08		51.45	50.35		377.47	355.86		52.59	22.24		42.19	44.83
	0.99	0.52		2.12	3.77		88.78	34.2		3.86	5.06		132.33	58.14		74.89	34.05		735.57	183.19		22.68	21.21		55.24	30.91
	0.81	0.52		2.33	2.6		51.23	40.47		4.08	3.48		101.38	50.8		53.09	24.84		525.92	121.92		64.87	18.89		40.33	50.91
	0.77	1.16		3.28	2.26		51.27	86.39		4.33	4.47		63.45	165.39		31.73	68.44		215.17	936.79		29.07	29.92		51.84	104.73
	0.37	0.43		1.95	3.53		39.16	33.86		3.46	5.67		72.88	53.69		36.28	29.33		153.2	149.69		16.72	24.94		42.26	30.08
	0.87	0.91		2.59	2.41		63.61	44		4.1	4.04		93.33	78.14		45.56	38.21		603.56	523.75		25.53	32.83		46.69	31.42
	0.88	1.05		2.34	3.45		39.29	55.97		3.58	5.07		62.76	92.23		29.61	52.41		374.27	641.56		37.04	48.68		27.61	65.99
	0.55	1.04		4.76	2.64		53.8	35.87		5.3	4.14		61.4	62.11		33.2	32.22		207.99	374.35		20.4	58.29		30.2	23.86
	0.39	0.42		4.81	2.04		44.15	31.34		5.58	2.81		65.31	43.3		51.83	22.98		169.64	96.82		28.89	18.54		13.09	27.17
	0.62	0.56		4.1	3.89		27.13	63.47		5.27	4.89		36.87	81.96		20.4	35.02		241.67	296.03		23.86	27.82		22.01	80.03
	0.89	0.41		3.2	4.69		61.91	47.69		4.26	5.76		102	65.85		50.09	23.77		554.99	201.26		51.83	22.03		51.31	63.76
	0.52	1		2.7	6.65		62.89	64.36		3.62	7.03		85.33	87.1		47.22	78.71		207.62	680.51		18.58	37.39		53.9	148.7
	1.32	0.9		2.33	1.76		42.33	54.14		3.43	3.25		72.33	97.11		34.18	36.92		480.94	306.53		41.39	23.58		29.75	48.06
	0.76	0.78		2.53	2.41		34.73	51.05		2.97	4.04		37.82	79.68		20.91	35.29		88.18	427.56		33.31	20.08		28.02	44.65
	0.43	0.6		2.02	3.48		36.4	64.59		2.32	5.73		44.8	111.63		22.4	58.16		49.52	512.24		18.95	28.93		31.48	51.2
		0.63			3.76			63.33			5.15			78.5			47.61			278.93			24.69			118.73
	0.54	0.42		2.8	3.9		58.24	63.92		4.27	5.33		80.24	90.89		34.48	45.84		333.08	286.03		19.84	17.62		44.38	89.56
	0.77	0.96		4.82	2.78		74.8	56.13		5.94	4.85		98.8	106.96		47.14	53.48		584.23	754.8		23.18	62.65		62.77	78.26
	0.54	0.49		1.36	6.02		71.36	42.69		2.07	7.26		104.96	59.89		49.2	39.6		146.66	220.37		16.02	24.71		64.35	78.33
	0.48	0.77		3.91	3.25		88	61.64		3.95	5.51		86	108.68		30.5	45.05		177.67	736.93		19.58	23.36			65.76
	0.92	0.88		1.94	4.06		63.71	61.97		3.71	5.94		101.52	90.62			44.75		763.68	536.94			61.91			53.23
		1.04			2.63			42.63			4.14			75.65		68.33	42.29		401.06	632.71		22.86	64.23			38.81
	0.88	0.45		4.66	2.63		64.5	65.67		6.27	3.44		93.83	94.28		64	41.25		522.41	167.91		23.86	18.06		47.42	197
	1.03	0.55		2.06	4.22		87.63	35.63		4.67	5.1		172.5	49.76		78.27	32.76			165.46		25.4	46.44		98.33	34.8
	1.2	0.98		2.64	3.14		66.74	46		4.26	5.1		104.65	87.82		47.69	49.7		808.25	736.18		57.69	59.03		67.37	33.97
	0.52	0.58		3.57	6.84		77.9	91.79		6.16	7.5		107.81	112.42		50.76	57.52		391.39	498.12		19.42	19.34		68.07	114.18
	0.42	0.66		1.78	2.28		64.4	59.79		1.87	3.55		69.6	96.21		27.2	52.89		80.48	300.46		16.69	22.17		69.41	107.4
		0.69			1.62			60.74			2.53			99.11			54.67			291.77			25.53			85.79
		0.89			2.84			56.13			4.82			90.31			48.25			543.6			29.78			53.18
	0.75	0.65		3.06	2.6		45.24	75.93		4.2	4		63.1	99.41		29.19	58.67		352.6	246.45		25.48	25.62		37.42	67.02
	0.68	1.05		2.74	2.38		49.05	61.71		3.63	4.36		66.53	130.79		46.32	86.41		248.52	1025.42		48.76	49.13		68.54	56.94
	0.62	0.81		2.3	6.16		56.75	50.84		2.75	6.8		72.25	73.42		37.75	49.6		137.17	512.89		20.94	32.61		63.13	61.67
	0.35	0.66		3.33	3.19		57.87	45.15		5.43	4.37		83.94	60.5		42.45	35.41		205.77	197.95		13.13	31.07		46.6	60.44
	0.73	0.74		2.98	3.5		65.3	48.06		3.81	4.47		99.3	67.94		33.86	25.42		283.95	269.06		20.69	30.33		108.41	53.67
	0.91	0.85		2.9	2.88		50.92	56.92		5.57	5.05		103.31	90.15		47.31	45.49		786.59	534.72		72.3	26.63		46.57	62.32
	0.41	1.12		4.76	1.77		100.11	74.96		6.54	2.95		141.11	123.2		78.5	73.55		444.5	451.44		13.36	46.41		85.4	68.08
	0.69	0.88		3.85	6.66		64.46	61.15		5.29	7.47		93.85	73.49		45.31	56.98		400.66	530.39		34.59	25.69		57.25	102.62
	0.48	1.15		2.46	2.69		67.43	37.78		4.23	4.49		93.71	79.44		68.71	45.67		204.96	971.28		17.16	93.74		72.18	47.2
	0.53	0.56		1.33	2.83		70.8	68		1.9	5.47		90.8	134.33		34	61.41		132.2	500.7		15.02	25.44		94.81	62.76
	0.51			2.96			67.33			4.31			104.33			59.48			311.41			17.63			60.83

## Sheet: Ext. Dat. Fig 9b
	Amplitude (F/F0)			FWHM (µm)			FDHM (ms)			FullWidth (µm)			FullDur (ms)			Time-to-Peak (ms)			Mass (Amplitude*Width*Duration)			∆(F/F0)/∆tMax			Tau (ms)
	Kir2.1WT	Kir2.1Δ314-315		Kir2.1WT	Kir2.1Δ314-315		Kir2.1WT	Kir2.1Δ314-315		Kir2.1WT	Kir2.1Δ314-315		Kir2.1WT	Kir2.1Δ314-315		Kir2.1WT	Kir2.1Δ314-315		Kir2.1WT	Kir2.1Δ314-315		Kir2.1WT	Kir2.1Δ314-315		Kir2.1WT	Kir2.1Δ314-315
	0.295	0.549		4.82	3.42		36	134		5.63	3.88		76	178			98		126.22	379.16			11.75		60.37	67.74
	0.416	0.494		3.02	2.96		48	196		7.64	4.56		78	210		30	32		247.9	473.05		9.16	14.54		17.5	358.9
	1.455	0.56		1.61	2.96		54	130		6.43	4.79		116	144		16	96		1085.26	386.27		13.68	11.16		38.3	51.46
	0.995	0.629		0.8	3.19		70	150		3.82	3.65		116	216			106		440.9	495.9			10.32		67.83	54.88
	0.35	0.502		4.22	2.51		36	130		6.83	3.42		80	138			82		191.24	236.92			12.47		48.95	56.79
	0.403	0.525		4.62	2.28		48	100		5.83	2.74		68	116			52		159.77	166.87			12.43		68.26	99.16
	0.328	0.379		1.21	3.42		62	122		4.42	3.65		88	122			40		127.58	168.77			10.2		68.15	182.59
	0.328	0.438		2.61	4.33		20	212		2.81	4.33		44	210			106		40.55	398.27			9.52		33.85	161.19
	0.33	0.408		2.81	4.33		46	132		4.02	4.79		76	130		32	58		100.82	254.06		9.59	9.93		27.05	142.5
	0.35	0.683		3.22	3.42		54	134		6.83	4.79		92	192		10	78		219.93	628.14		6.73	16.95		41.54	125.75
	0.492	0.43		2.21	3.19		28	100		6.03	3.42		58	100			64		172.07	147.06			14.25		38.79	46.64
	0.285	0.475		2.21	4.56		24	204		3.62	4.79		52	214			102		53.65	486.9			11.86		23.86	180.88
	0.346	0.665		3.22	2.74		54	168		6.83	7.52		68	282		20	128		160.7	1410.23		13.64	11.74		65.51	91.94
	0.339	0.653		4.22	2.74		52	158		4.22	11.63		52	304		14	174		74.39	2308.69		16.26	18.29		56.11	84.64
	0.398	0.461		3.22	3.19		50	140		3.82	7.52		48	298		24	170		72.98	1033.08		17.95	12.41		43.53	125.8
	0.333	0.548		10.45	3.42		64	120		10.45	6.38		62	284		46	182		215.75	992.93		13.61	15.89		63.68	88.1
	0.406	0.578		7.84	2.74		46	132		9.45	6.61		44	268		42	110		168.81	1023.92		32.47	16.15			90.47
	0.341	0.694		3.02	2.96		28	166		3.02	6.61		26	282		12	114		26.78	1293.63		19.58	14.62		22.91	122.99
	0.358	0.462		10.05	2.74		22	146		10.05	5.93		48	188		46	92		172.7	515.06		16.45	13.45		0	114.01
	0.45	0.476		3.97	2.74		44.32	88		5.88	6.38		68	190		26.55	86			577.01		15.37	11.7		41.38	71.55
		0.461			3.19			140			7.52			298			170			1033.08			12.41			125.8
		0.578			2.74			132			6.61			268			110			1023.92			16.15			90.47
	0.552	0.271		2.06	2.51		14	26		4.99	3.65		34	38			16		93.65	37.59			15.34		17.41	17.12
	0.35	0.492		3.78	2.51		16	40		4.82	7.75		64	52			30		107.97	198.28			18.35		30.95	82.84
	1.094	0.269		2.06	4.1		28	46		2.58	8.21		30	46		16	16		84.68	101.59		29.78	10.83		14.03	72.64
	0.408	0.391		1.2	11.4		16	36		2.06	11.63		20	48			46		16.81	218.27			11.62		28.17
	1.581	0.528		2.58	5.02		40	32		6.71	11.17		130	46			44		1379.11	271.3			25.17		51.49
	0.555	0.317		1.55	9.12		18	32		2.92	11.63		52	32			14		84.27	117.97			15.62		29.82	56.82
	1.394	0.381		2.75	8.89		86	32		5.5	11.63		186	38		32	26		1426.06	168.38		367.08	12.45		89.15	65.9
	0.354	0.38		1.2	7.98		76	30		1.89	10.03		88	38		70	24		58.88	144.83		17.02	15.27		17.94	39.53
	0.43	0.317		1.03	6.38		30	22		1.55	7.98		56	46		24	42		37.32	116.36		12.13	13.28		25.95	215.22
	0.753	0.316		1.72	8.44		68	30		8.94	11.63		224	32		146	16		1507.93	117.6		25.72	23.12		35.22	44.14
	0.542	0.286		3.44	11.63		168	22		3.78	11.63		192	34		98	32		393.36	113.09		18.46	11.26		108.01
	0.519	0.29		1.72	10.26		76	30		2.06	11.63		74	30		12	28		79.12	101.18		24.53	10.53		95.15
	0.522	0.345		4.82	5.47		80	32		4.82	7.07		78	36		38	34		196.25	87.81		13.25	15.94		69.08
	0.517	0.353		2.24	10.26		66	22		2.75	11.63		64	42		26	38		90.99	172.43		18.44	14.91		62.7	67.31
	0.771	0.298		3.44	10.72		36	20		7.91	11.63		74	30		72	28		451.3	103.97		29.99	12.55
	0.454	0.31		2.06	7.07		36	24		2.06	7.07		34	38		32	34		31.8	83.28		22.06	11.51			572.87
	0.67	0.426		2.35	8.89		53.38	24		4.08	11.63		87.5	30		51.45	28			148.63		52.59	15.21		42.19
		0.268			3.65			28			8.21			32			20			70.41			13.21			68.54
		0.28			7.52			24			10.49			28			16			82.24			13.6			46.79
	1.983	0.295		1.8	7.75		114	24		7.22	9.35		166	28		62	16		2376.67	77.23		27.26	19.39		64.36	245.75
	1.39	0.283		1.64	11.63		112	26		6.4	11.63		182	32		70	20		1619.07	105.32		29.49	14.66		75.61	35.24
	1.115	0.311		1.8	11.63		76	22		6.72	11.63		124	28		66	18		929.11	101.27		20.16	14.71		43.47	69.52
	2.507	0.335		2.62	7.3		92	16		4.92	11.63		196	26		122	24		2417.55	101.3		34.68	14.82		39.21
	0.532	0.311		4.26	5.02		100	16		4.26	6.16		118	32		46	30		267.43	61.3		19.03	12.75		55.26
	0.615	0.306		3.28	5.02		176	24		3.28	6.84		176	38		52	28		355.03	79.54		13.85	13.75		145.93	295.54
	0.742	0.26		2.3	10.49		112	22		2.79	11.63		116	24		68	12		240.14	72.57		25.03	18.75		56.17	20.17
	0.599	0.289		1.64	10.72		110	26		3.77	11.63		114	30		76	22		257.44	100.83		13.1	13.81		40.73	51.05
	1.174	0.338		1.8	9.8		86	18		3.12	10.26		152	30		106	28		556.76	104.04		19.89	16.22		40.61
	0.486	0.304		1.97	10.03		66	18		1.97	11.63		64	36		38	34		61.27	127.28		15.74	11.25		24.06
	0.737	0.282		0.98	10.94		64	32		1.48	11.63		64	40		24	38		69.81	131.19		21.16	14.67		58.06
	1.047	0.366		1.8	9.58		58	24		2.62	10.72		76	38		40	36		208.48	149.09		33.98	16.66		39.61
	0.877	0.448		2.13	1.82		88	16		2.95	4.56		202	34		154	32		522.6	69.46		26.56	22.08		53.56
	0.629	0.296		1.48	7.07		60	26		1.48	7.07		64	32		34	24		59.58	66.97		20.83	11.39		33.93	209.78
	0.492	0.331		2.95	10.03		72	36		2.95	11.63		70	36		20	34		101.6	138.58		21.38	12.09		103.66
	0.509	0.303		1.31	7.52		54	20		1.31	11.63		52	44		34	42		34.67	155.05		14.19	11.47		30.17
	1.039	0.27		1.97	7.75		74	20		6.89	8.66		258	36		206	34		1846.95	84.18		26.56	10.6		48.48
	1.294	0.256		2.46	7.07		84	20		5.41	9.58		188	30		130	22		1316.1	73.57		25.34	19.65		41.46	41.76
	0.99	0.313		2.12	10.72		88.78	18		3.86	11.63		132.33	24		74.89	22			87.36		22.68	11.69		55.24
		0.258			7.07			26			7.07			28			26			51.07			16.09
		0.264			8.44			24			8.44			28			22			62.39			10.22			195.51
	1.47	0.302		1.93	5.02		106	22		4.51	7.07		208	38		34	36		1378.98	81.14		29.83	9.92		65.35
	1.362	0.289		1.93	8.44		30	18		4.99	8.89		90	24			22		611.67	61.66			10.86		38.77
	0.563	0.259		1.61	4.33		16	20		2.58	6.16		48	22			18		69.72	35.1			10.33		31.78
	0.487	0.277		2.09	10.03		80	24		3.38	11.63		128	36		36	34		210.7	115.97		15.35	9.54		73.33
	0.637	0.327		2.25	11.17		32	18		3.22	11.63		164	34		142	32		336.39	129.3		15.44	14.98		4.35
	0.423	0.265		1.61	4.79		80	20		2.74	9.12		102	34		48	32		118.22	82.17		16.61	11.5		92.26
	1.22	0.29		1.45	8.66		26	16		4.19	11.63		112	26		26	24		572.52	87.69		273.51	12.09		32.89
	0.909	0.293		1.77	4.56		38	24		3.22	4.56		92	28		6	26		269.28	37.41		251.17	10.65		41.45
	1.869	0.265		1.61	6.61		98	16		8.85	6.61		176	30		144	28		2911.15	52.55		32.36	11.39		103.4
	0.308	0.269		5.15	7.52		60	12		5.15	7.75		74	20		30	18		117.38	41.7		18.69	16.08		40.65
	0.637	0.275		2.74	9.12		50	18		4.03	11.63		74	48		72	46		189.97	153.52		21.48	12.92
	0.353	0.278		2.58	6.16		22	22		2.58	9.12		20	40		18	38		18.21	101.41		19.43	17.52
	0.309	0.271		3.54	5.24		28	24		3.54	6.84		30	30		28	28		32.82	55.61		19.69	11.73
	0.81	0.38		2.33	6.41		51.23	58.85		4.08	8.34		101.38	85.76		53.09	49.71					64.87	13.79		40.33	68.22
	0.361			4.29			74			4.52			72			14			117.48			19.27			101.79
	0.872	0.561		2.03	8.25		38	42		3.16	8.25		96	40		58	6		264.53	185.13		36.23	4.09		28.48	43.02
	0.323	0.59		1.81	6.6		16	26		2.71	6.6		26	36		12			22.76	140.18		23.55			18.55	32.85
	0.356	0.678		2.49	11.85		42	80		5.2	11.85		102	84		42	54		188.82	674.88		12.43	14.18		17.62	31.2
	0.693	1.031		1.81	2.4		34	82		3.84	5.4		64	104		30	6		170.31	579.01		24.39	6.25		18.72	111.68
	0.294	0.507		2.03	3.9		44	38		4.07	3.9		56	36		26			67.01	71.18		11.99			60.06	57.16
	0.315	0.701		1.58	1.95		30	66		4.52	2.85		66	70		24	8		93.97	139.85		12.78	12.21		11.48	94.78
	0.387	0.462		1.58	2.4		34	34		2.49	2.4		44	32		24	6		42.4	35.48		21.73	5.9		23.16	48.2
	0.281	1.092		1.81	2.7		36	68		5.88	9.6		64	80		48	10		105.75	838.66		8.65	23.01		19.82	79.19
	0.917	0.839		5.65	2.4		22	66		5.65	11.85		32	86		16			165.79	855.02		54.84			4.11	85.83
	1.259	0.722		4.97	7.35		68	16		5.88	8.4		70	82		34			518.2	497.31		47.53			43.92	12.99
	1.564	0.677		2.71	6.45		58	88		5.42	7.05		68	114		38	54		576.43	544.1		47.87	23.12		30.31	44.57
	1.508	1.324		2.49	2.1		62	70		2.94	11.85		74	90		42	20		328.08	1412.05		36.93	22.84		30.39	66.07
	0.841	0.81		4.97	11.85		62	76		4.97	11.85		60	84		32	58		250.79	806.27		42.47	33.04		47.02	21.67
	0.973	1.118		4.52	3		62	74		4.52	11.85		60	120		32	18		263.88	1589.8		24.08	11.45		37.56	61.03
	0.796	0.632		3.62	6		56	80		3.62	6		54	84		26	54		155.6	318.53		36.42	7.65		75.75	28.07
	0.775	0.625		5.2	11.85		98	84		5.2	11.85		96	84		24	56		386.88	622.13		25.71	24.77		209.52	34.39
	1.023	0.583		2.03	2.1		50	74		2.26	7.65		48	78		20	60		110.98	347.88		48.94	15.47		33.6	23.24
	0.79	0.671		3.84	11.85		82	56		3.84	11.85		80	80		30	56		242.69	636.11		27.1	25.74		282.1	24.05
	0.867	0.622		5.65	11.85		26	70		5.65	11.85		34	84		20	58		166.55	619.14		31.06	22.88		4.16	29.02
	0.761	0.751		4.75	11.85		72	86		4.75	11.85		70	142		48	56		253.03	1263.71		20.27	16.85		42.45	54.53
	0.99	0.614		2.26	10.8		62	78		4.07	11.25		60	98		58	50		241.76	676.94		25.33	20.31			29.48
	0.77	0.671		3.28	10.35		51.27	80		4.33	10.35		63.45	98		31.73	56			680.6		29.07	16.47		51.84	34.76
		0.655			11.85			78			11.85			82			56			636.46			13.44			29.31
		0.818			1.2			96			11.55			164			132			1549.46			21.52			27.18
	0.511	0.727		1.89	1.5		54	106		6.99	11.85		194	168		28	128		692.95	1447.31		20.02	21.78		39.87	33.79
	0.295	0.685		1.32	6.15		28	62		1.32	6.15		26	86		12	52		10.12	362.3		17.3	27.33		29.94	23.89
	0.474	0.62		3.4	11.85		64	62		3.78	11.85		70	78		22	52		125.42	573.07		22.92	25.07		54.32	24.91
	0.308	0.58		1.89	9		82	82		3.4	9		84	82		34	52		87.96	428.04		15.02	16.3		212.97	38.8
	0.308	0.753		1.89	11.85		40	62		1.89	11.85		38	88		12	54		22.12	785.23		19.77	35.08		36.27	24.77
	0.386	0.673		3.78	11.85		36	38		3.78	11.85		62	82		12	58		90.46	653.95		23.28	33.26		34.35	24.41
	0.347	0.823		2.27	10.05		62	38		2.27	11.4		72	104		36	54		56.71	975.75		14.13	44.93		25.55	23.39
	0.258	0.713		2.46	11.85		28	50		2.46	11.85		26	84		12	54		16.5	709.72		16.44	33.14		38.54	28.54
	0.242	0.743		3.21	6.6		56	72		3.21	6.6		54	86		18	56		41.95	421.73		11.2	29.12		57.63	20.16
	0.311	0.573		2.65	11.85		70	44		2.65	11.85		68	84		42	58		56.04	570.36		11.96	16.72		72	19.26
	0.372	0.703		2.46	2.25		106	60		2.84	2.25		104	76		36	54		109.87	120.21		11.4	31.25		131.16	23.5
	0.666	0.629		1.7	4.05		40	58		8.13	4.05		266	82		236	56		1440.28	208.89		22.12	20.91		20.74	28.23
	0.239	0.642		4.72	6.3		44	120		4.72	6.3		52	122		32	32		58.66	493.44		10.34	21.6		34.14	232
	0.309	0.687		1.89	11.85		48	66		3.21	11.85		52	94		28	56		51.58	765.25		15.57	31.15		32.05	23.15
	0.278	0.597		2.65	11.85		50	60		3.4	11.85		58	80		14	58		54.82	565.96		14.43	30.34		72.22	19.38
	0.317	0.568		3.02	7.65		64	54		11.53	7.95		196	76		170	58		716.38	343.19		21.17	19.16		30.27	18.55
	0.419	0.571		1.7	1.35		42	80		2.65	1.35		84	80		20	56		93.27	61.67		22.17	17.06		41.01	29.81
	0.241	0.503		5.1	1.5		22	84		5.29	1.5		22	82		10	58		28.05	61.87		17.2	17.36		17.8	35.05
	0.255	0.506		1.51	8.7		66	72		1.89	8.7		66	70		22	46		31.81	308.15		11.09	15.87		99.97	40.46
	0.249	0.669		2.84	6.9		36	56		2.84	7.2		36	80		16	58		25.46	385.34		11.36	26.16		26.68	26.99
	0.235	0.724		1.7	6.45		28	62		1.7	6.45		28	154		12	58		11.19	719.15		14.65	31.71		24.31	30.2
	0.499	0.662		1.89	1.65		28	80		3.02	2.25		52	94		24	58		78.36	140.01		30.43	31.21		22.62	24.77
	0.462	0.54		1.32	5.4		52	34		2.08	5.4		80	74		34	56		76.88	215.78		17.99	28.93		40.01	23.78
	0.24	0.52		2.08	9.9		58	68		2.65	9.9		56	90		28	58		35.62	463.32		12.34	26.14		63.42	28.48
	0.297	0.557		1.7	11.1		34	52		2.65	11.1		42	78		22	58		33.06	482.25		18.72	20.41		24.45	23.5
	0.253	0.571		1.7	1.8		28	60		1.7	1.8		28	76		14	54		12.04	78.11		12.51	27.04		23.07	31.36
	1.658	0.565		1.7	1.65		40	40		4.35	1.65		126	40		60	16		908.75	37.29		48.74	26.33		24.33	28.02
	0.235	0.682		1.7	9.15		50	50		2.46	9.15		54	78		10	58		31.22	486.74		18.07	27.28		187.7	19.64
	0.423	0.564		1.89	10.2		50	60		2.84	10.2		76	84		32	52		91.3	483.24		20.49	25.27		46.07	25.66
	0.244	0.58		1.51	7.35		38	72		1.7	7.5		38	86		12	56		15.76	374.1		15.39	29.24		35.59	28.56
	0.716	0.564		1.51	3.6		34	78		3.59	3.6		84	78		50	54		215.92	158.37		25.33	23.96		20.06	34.18
	0.695	0.614		1.7	7.35		36	64		6.8	7.35		174	82		86	58		822.32	370.06		22.37	18.42		19.62	24.69
	0.415	0.49		1.51	8.55		46	84		3.4	8.55		64	82		38	56		90.3	343.54		18.68	19.64		20.66	35.09
	0.427	0.485		1.51	11.55		42	76		5.86	11.55		106	78		72	54		265.24	436.94		13.35	21.1		30.95	25.36
	0.215	0.555		1.51	0.75		18	58		2.84	0.75		36	64		14	44		21.98	26.64		16.01	19.49		22.41	25.62
	0.291	0.55		1.51	1.2		28	54		3.02	1.2		72	54		52	34		63.28	35.64		15.43	21.19		13.91	24.09
	0.208	0.501		2.27	3.3		22	42		3.02	3.3		46	64		24	46		28.9	105.81		7.25	29.12		27.63	28.9
	0.368	0.535		1.13	1.35		30	74		2.08	1.5		60	72		32	40		45.93	57.78		12.81	20.13		28.89	50.78
	0.285	0.502		1.32	6.3		28	78		6.99	6.3		172	76		122	56		342.65	240.36		13.15	20.5		33.01	25.35
	0.234	0.527		0.94	7.05		10	48		2.08	8.1		56	70		20	52		27.26	298.81		9.75	17.8		25.2	20.53
	0.294	0.498		1.32	11.1		12	48		2.84	11.1		72	74		14	56		60.12	409.06		14.47	32.67		16.19	18.76
	0.428	0.522		1.7	5.85		24	44		3.78	5.85		56	44		20	26		90.6	134.36		21.09	24.28		13.83	33.53
	0.273	0.541		1.32	10.35		14	72		3.78	10.35		54	70		34	44		55.72	391.95		11.96	23.66		14.06	32.26
	0.219	0.581		1.51	11.85		18	62		2.27	11.85		40	78		20	48		19.89	537.02		9	27.64		22.69	39.4
	0.253	0.475		1.13	8.55		26	74		3.4	8.55		50	72		16	56		43.01	292.41		12.84	16.99		33.31	24.29
	0.251	0.506		1.13	6.15		18	44		3.78	6.15		46	42		26	24		43.64	130.7		10.76	24.74		17.79	29.41
	0.226	0.487		1.51	1.65		22	44		2.84	1.65		38	42		18	24		24.39	33.75		9.53	18.59		27.94	27.05
	0.733	0.49		1.51	4.2		32	46		3.4	4.2		90	52		42	36		224.3	107.02		29.13	22.95		23.49	25.79
	0.404	0.52		1.13	8.7		20	68		1.89	8.7		58	68		28	48		44.29	307.63		14.64	28.76		12.34	24.53
	0.227	0.529		0.94	8.1		34	36		1.89	8.1		60	36		26	16		25.74	154.26		10.35	29.11		89.75	26.9
	0.37	0.509		1.95	4.65		39.16	30		3.46	5.4		72.88	50		36.28	36			137.43		16.72	35.72		42.26	24.08
		0.539			4.05			44			4.05			50			30			109.15			17.59			14.56
		0.47			6.9			40			6.9			38			22			123.23			13.38			27.1
	2.407	0.503		2.47	0.75		106	30		5.85	0.75		180	28		74	14		2534.57	10.56		62.1	23.49		85.83	25.69
	0.921	0.508		2.25	10.8		84	32		2.7	10.8		100	80		46	58		248.67	438.91		21.38	30.61		50.95	17.89
	0.677	0.452		7.65	7.05		104	34		8.32	7.05		106	34		44	18		597.06	108.34		20.97	19.69		124.11	20.06
	0.535	0.451		3.6	0.75		74	54		3.6	0.9		74	52		22	36		142.52	21.11		21.65	12.89		56.19	37.59
	0.543	0.514		2.25	1.95		56	46		2.25	1.95		54	44		28	22		65.97	44.1		12.35	17.34		43.58	26.73
	2.079	0.721		2.92	1.65		90	74		5.4	2.1		160	98		92	42		1796.26	148.38		46.7	20.01		41.26	47.24
	0.885	0.644		2.47	1.35		70	58		3.82	1.35		150	64		38	34		507.11	55.64		24.11	24.56		40.65	40.09
	0.85	0.65		2.7	1.5		66	86		3.15	2.4		82	94		44	52		219.56	146.64		19.23	15.23		44.17	56.52
	0.65	1.077		2.92	1.8		66	56		2.92	2.7		64	116		26	74		121.47	337.32		26.44	26.17		58.22	27.64
	2.084	1.104		2.25	1.65		104	50		5.17	2.7		196	86		112	40		2111.76	256.35		48.46	38.47		38.37	33.24
	0.702	1.037		2.92	1.95		92	54		4.28	2.7		92	82		60	44		276.42	229.59		25.53	22.93		44.46	32.12
	0.896	0.586		2.47	2.55		60	36		3.15	2.55		78	42		34	24		220.15	62.76		28.07	21.25		39.38	27.36
	1.045	0.671		2.47	1.5		58	56		4.72	2.4		132	106		60	74		651.08	170.7		35.75	15.77		41.97	33.42
	0.917	0.433		2.25	1.95		50	40		2.92	1.95		64	38		28	26		171.37	32.09		28.87	13.47		32.97	21.23
	0.814	1.083		2.25	1.65		46	56		2.92	2.55		48	88		22	44		114.09	243.03		33.08	33.96		33.4	33.86
	0.694	0.542		2.92	1.8		50	50		2.92	2.1		50	54		24	28		101.32	61.46		21.79	17.65		40.19	29.27
	0.676	0.627		2.25	1.65		56	48		2.25	2.1		54	72		34	26		82.13	94.8		24.01	20.26		29.35	37.36
	0.933	0.911		2.02	1.65		46	74		2.47	1.95		60	108		30	46		138.27	191.86		29.47	25.75		22.13	51.98
	0.626	0.496		2.7	1.65		56	42		2.7	1.65		54	42		24	24		91.27	34.37		17.99	14.45		44.65	26.36
	0.653	0.532		2.7	1.35		48	40		2.7	1.35		46	42		26	18		81.1	30.16		25.93	32.33		29.79	41.22
	0.642	0.501		3.38	1.2		56	46		3.6	1.2		78	46		22	28		180.27	27.66		23.85	13.07		34.15	30.82
	0.687	1.324		2.25	2.1		46	76		2.25	4.65		46	246		22	134		71.1	1514.52		24.08	26.17		30.04	46.58
	0.669	0.852		2.47	1.2		46	54		2.47	2.1		46	124		20	72		76.01	221.86		26.55	18.93		29.9	29.5
	0.593	0.701		2.02	1.2		44	68		2.02	1.95		42	108		18	60		50.31	147.63		20.66	15.54		38.11	39.66
	1.033	0.705		2.02	1.8		68	66		2.47	2.4		92	108		50	64		234.74	182.74		21.34	19.86		30.26	38.74
	1.565	0.614		2.47	1.35		78	52		8.77	1.95		224	106		150	46		3074.41	126.91		31.1	18.4		32.93	30.5
	1.563	0.537		2.02	1.2		72	46		11.47	1.5		242	70		152	32		4338.48	56.39		31.65	17.46		39.53	38.44
	0.859	1.229		2.02	1.8		68	122		9.22	4.8		192	190		84	102		1520.64	1120.85		33.67	28		54.73	47.02
	0.338	0.509		2.7	1.8		60	40		3.38	2.1		62	52		30	24		70.83	55.58		9.45	20.49		54.35	30.04
	1.21	0.74		2.47	1.35		64	76		8.77	2.1		124	134		66	54		1315.85	208.24		34.96	13.41		38.09	61.31
	0.357	1.136		2.47	1.8		44	82		2.47	3.75		44	262		20	74		38.8	1116.12		17.05	38.64		39.32	95.79
	0.324	0.852		2.02	1.5		44	54		2.02	2.25		42	102		22	50		27.49	195.53		9.87	17.87		41.17	22.55
	0.552	0.761		2.47	1.35		82	36		3.38	2.1		124	68		52	26		231.35	108.67		20.11	29.07		114.9	22.11
	0.369	0.913		2.02	1.35		40	76		2.02	2.55		50	120		18	56		37.27	279.38		15.29	16.58		31.32	62.32
	0.317	0.658		2.02	1.5		66	50		2.92	1.95		66	68		26	28		61.09	87.25		9.5	26.09		104.66	34.85
	0.5	0.531		2.02	1.2		30	38		6.07	1.65		42	56		20	26		127.47	49.06		16.11	21.8		25.93	26.33
	0.87	0.679		2.59	1.65		63.61	34		4.1	2.25		93.33	52		45.56	22			79.44		25.53	25.57		46.69	24.88
		0.594			0.9			44			1.5			66			34			58.81			19.6			26.06
		0.56			1.05			44			1.5			62			26			52.08			23.38			39.25
	0.979	1.388		1.86	1.35		18	70		2.55	3.6		28	142			64		69.9	709.55			34.88		21.79	36.22
	3.289	1.047		2.32	1.35		62	82		10.21	2.55		160	126		34	60		5372.91	336.4		28.39	25.58		26.99	71.11
	1.588	1.643		2.09	1.5		36	78		3.02	3.6		62	144		28	90		297.34	851.73		61.53	47.53		21.04	22.45
	0.821	1.245		2.09	1.35		18	86		2.55	2.7		26	130			66		54.43	437			38.13		22.47	49.38
	0.883	0.868		2.09	1.5		14	50		2.55	3.9		24	162			114		54.04	548.4			28.15		16.83	29.17
	1.011	0.905		2.32	1.65		46	60		3.71	2.55		66	118		26	50		247.55	272.31		46.94	24.77		28.92	33.14
	1.641	0.929		2.32	1.5		46	64		5.1	2.25		114	104		38	46		954.08	217.39		57.62	20.79		24.47	42.67
	0.465	0.815		3.48	1.65		84	82		3.48	3.45		110	144		64	68		178	404.89		28.96	17.33		73.64	39.59
	1.791	0.612		2.32	1.2		50	32		3.94	1.5		106	60		54	34		747.99	55.08		46.88	19.18		24.82	27.23
	0.531	0.684		3.48	1.5		44	44		3.48	2.1		42	68		20	24		77.61	97.68		25.64	24.48		30.16	38.96
	0.619	0.615		2.78	1.35		40	38		3.48	1.65		56	62		32	30		120.63	62.91		28.2	20.22		26.49	31.12
	0.556	0.554		3.02	1.2		28	42		3.02	1.5		28	52		12	28		47.02	43.21		38.3	17.43		18.83	25.74
	0.495	0.574		1.86	1.35		32	46		1.86	1.65		30	74		14	42		27.62	70.09		21.97	18.19		27.46	31.83
	0.863	0.491		2.09	1.05		32	44		3.02	1.35		54	54		28	34		140.74	35.79		33.55	12.76		17.54	25.87
	0.706	0.453		1.86	1.35		40	44		2.32	1.35		62	56		32	38		101.55	34.25		27.22	13.02		22.56	26.15
	0.509	1.341		2.09	1.5		32	96		2.55	3.6		44	204		18	128		57.11	984.83		22.67	29.57		20.66	66.32
	1.105	0.828		1.86	1.5		42	122		3.48	2.85		68	170		30	104		261.49	401.17		48.15	19.27		28.25	55.27
	1.257	0.751		2.32	1.65		46	126		5.57	2.7		112	160		70	100		784.17	324.43		43.41	13.88		25.23	168.55
	1.083	1.075		2.55	1.65		58	90		5.1	3		100	172		40	122		552.33	554.7		30.35	23.91		32.44	107.98
	0.603	0.746		3.25	1.2		62	56		4.64	1.8		110	86		72	58		307.77	115.48		17.64	23.05		41.24	24.16
	1.412	0.653		1.62	1.8		26	130		2.78	2.85		52	160		10	96		204.12	297.77		201.78	12.56		23.16	102.1
	0.407	0.734		2.32	1.95		38	72		3.02	3.75		40	116		12	90		49.17	319.29		18.3	14.78		46.07	426.44
	0.517	0.662		2.78	1.5		40	98		3.94	4.05		54	124		34	60		110	332.46		13.62	13.78		20.31	77.03
	0.738	0.515		1.86	1.2		50	70		2.55	1.65		70	72		28	26		131.73	61.18		32.75	23.19		37.71	268.98
	1.252	0.416		2.55	1.5		56	134		4.87	1.5		114	146		58	106		695.09	91.1		33.37	10.78		33.3	66.06
	1.158	0.463		2.32	2.55		42	62		5.8	2.7		90	66		40	60		604.48	82.51		34.31	9.48		28.79	309.28
	0.472	0.69		2.55	4.5		32	62.38		3.02	5.37		36	88.08		16	50.35		51.32			19.04	22.24		24.21	44.83
	0.472			2.55			28			3.25			32			10			49.09			37.95			31.55
	0.466			1.86			62			3.71			94			30			162.51			16.59			48.33
	0.435			1.62			26			1.86			26			10			21.04			23.46			25.22
	0.437	0.796		1.86	2.59		26	32		1.86	5.41		32	54		10	14		26.01	232.54		28.07	11.8		28.58	21.33
	0.453	0.34		3.48	7.52		56	6		4.64	9.4		64	20		24			134.52	63.92		24.61			39.68	5.56
	0.503	0.382		2.09	8.23		14	12		2.32	8.23		16	38		14			18.67	119.47		24.44			0	34.76
	0.467	0.329		2.09	7.05		10	40		2.32	7.05		12	56		10			13	129.89		32.66			0	57.57
	0.88	0.331		2.34	11.52		39.29	56		3.58	11.52		62.76	72		29.61				274.54		37.04			27.61	81.83
		0.363			4.23			12			7.05			16						40.95						18.09
		0.419			6.11			36			8.69			52						189.34						68.91
	0.36	0.339		2	9.4		20	14		5.13	9.4		54	32		30			99.73	101.97		13.68			10.39	33.98
	0.659	0.335		2.85	8.46		28	14		2.85	9.4		26	34		12			48.83	107.07		43.69			19.92	18.7
	0.737	0.427		5.7	6.82		68	12		5.7	8.46		86	42		32			361.28	151.72		18.8			45.67	43.68
	0.525	0.377		3.13	11.05		62	18		3.13	11.05		60	40		26			98.6	166.63		14.59			46.07	24.66
	0.6	0.598		8.55	2.12		58	42		9.69	5.64		76	52		30	24		441.86	175.38		19.8	19.4		36.7	22.78
	0.507	0.43		7.98	2.59		132	14		8.55	6.34		134	18		94			580.87	49.07		19.02			76.58	19.99
	0.697	0.459		4.28	6.58		60	16		4.56	6.58		68	42		34			216.13	126.85		18.51			33.52	29.78
	0.632	0.418		2.85	4.7		46	22		3.13	5.88		50	38		18			98.91	93.4		29.95			33.13	32.73
	0.385	0.383		6.55	6.11		44	14		6.55	6.11		42	22		40			105.91	51.48		9.86				19.19
	0.417	0.336		3.7	5.64		20	10		3.7	5.88		18	12		16			27.77	23.71		16.1				16.1
	0.55	0.365		4.76	7.28		53.8	12		5.3	10.34		61.4	24		33.2				90.58		20.4			30.2	20.67
		0.351			6.34			16			6.34			22						48.96						25.74
		0.343			5.88			12			5.88			14						28.24						19.62
		0.336			7.52			6			7.52			46						116.23						7.26
	0.396	0.539		1.81	2.82		40	18		2.81	4.47		54	44		24			60.09	106.01		10.23			19.87	24.03
	0.499	0.38		2.61	2.35		10	34		6.83	2.82		40	42			18		136.33	45.01			17.8		11.43	37.78
	0.776	0.949		1.41	2.35		10	32		3.42	7.28		38	100			62		100.85	690.87			34.86		15.14	19.89
	0.292	0.344		1.61	2.12		22	74		2.41	2.82		36	80		14	38		25.33	77.61		17.67	9.21		18.99	49.04
	0.35	0.47		1.41	5.41		26	40		2.01	5.64		42	68		22	24		29.55	180.25		13.29	17.79		17.93	25.95
	0.295	0.51		2.01	1.64		76	58		5.63	3.29		160	72		84	50		265.74	120.81		8.52	16.83		48.37	20.84
	0.233	0.664		1.41	1.64		22	36		1.81	2.82		30	72		10	30		12.65	134.82		19.08	25.99		19.95	25.1
	0.217	0.638		1.61	1.64		38	24		1.81	2.59		44	52		26	24		17.28	85.93		6.64	25.67		24.76	15.35
	0.188	0.67		1.41	2.35		28	28		2.01	3.76		40	84		14	42		15.12	211.61		10.02	26.52		29.06	15.79
	0.461	0.377		1.61	1.64		32	36		2.41	2.35		72	66		34	16		79.99	58.47		26.59	16.44		27.98	48.84
	0.196	0.391		1.41	2.35		40	30		2.41	3.06		50	56		26	42		23.62	67		8.25	12.53		24.89	19
	0.289	0.377		1.61	1.88		22	38		2.01	2.59		40	52		22	16		23.24	50.77		14.78	14.37		15.54	34.04
	0.376	0.852		2.01	2.59		30	32		6.03	4.47		46	62		16	34		104.29	236.12		20.93	33		25.63	19.91
	0.474	1.196		2.01	2.59		46	42		2.41	5.41		52	82		22	44		59.4	530.57		23.02	38.53		40.87	22.29
	0.417	0.489		7.84	2.59		36	42		7.84	3.29		154	60		152	30		503.47	96.53		41.89	15.27			25.71
	0.473	0.563		8.44	2.35		40	30		8.44	3.06		112	58		110	28		447.12	99.92		40.48	22.85			21.7
	0.41	0.46		11.46	2.12		82	36		11.46	5.64		84	78		82	60		394.68	202.36		46	16.87			23.4
	0.507	0.647		5.63	2.12		22	46		5.63	3.06		24	78		22	24		68.51	154.43		42.22	27.46			37.72
	0.447	0.691		11.26	2.12		104	52		11.26	6.82		110	98		108	66		553.65	461.84		39.38	21.36			25.04
	0.421	0.551		11.46	2.12		70	34		11.46	3.76		82	48		80	26		395.62	99.44		45.11	18.72			19.23
	0.403	0.436		5.83	1.88		34	30		5.83	2.59		32	42		30	16		75.18	47.43		39.85	20.05			23.83
	0.344	0.363		10.45	1.64		54	30		10.45	2.35		60	36		58	18		215.69	30.71		47.36	11.02			20.63
	0.409	0.347		7.04	1.64		60	40		7.04	2.35		98	52		96	20		282.18	42.4		43.21	15.96			49.59
	0.365	0.627		7.04	1.88		122	52		7.04	3.29		120	66		118	26		308.35	136.15		45.27	26.94			46.78
	0.398	0.68		6.23	1.64		56	42		6.23	3.53		54	76		52	46		133.9	182.43		43.89	18.21			29
	0.389	0.476		8.44	2.82		26	44		8.44	3.99		24	60		22	18		78.8	113.95		39.66	21.82			43.53
	0.39	0.53		4.81	2.12		44.15	52		5.58	3.06		65.31	84		51.83	44			136.23		28.89	22.59		13.09	54.55
		0.393			1.64			18			1.88			22			10			16.25			23.85			15.63
		0.399			2.35			26			3.06			38			12			46.4			23.51			26.76
	2.006	0.403		3.29	1.17		22	42		9.32	2.12		98	58			30		1832.2	49.55			16.27		22.5	31.2
	0.837	0.804		3.29	2.35		40	44		4.11	5.88		44	84		16	50		151.36	397.11		30.88	27.44		28.91	21.01
	0.785	0.333		3.01	2.82		22	46		3.56	2.82		26	56			24		72.66	52.59			12.47		28.92	48.38
	0.49	0.378		3.01	1.88		34	26		3.29	2.35		32	34			12		51.59	30.2			15.93		91.56	20.26
	0.44	0.633		2.47	1.88		62	28		2.47	2.59		60	56		12	30		65.21	91.81		29.04	32.28		185.09	23.05
	2.686	0.453		2.74	2.35		74	30		6.3	3.29		142	42		70	22		2402.9	62.6		55.64	16.39		31.02	22.08
	0.548	0.615		3.56	1.88		36	42		3.56	2.82		34	64		16	32		66.33	111		31.23	21.95		25.84	30.35
	0.542	1.88		2.74	2.59		26	116		6.03	4.7		44	274		22	84		143.8	2421.06		28.74	44.1		18.57	100.27
	0.479	0.89		2.47	3.29		48	132		4.11	4.47		72	188		44	122		141.75	747.92		13.66	12.98		21.77	63.38
	0.367	0.52		2.19	3.77		36	34.2		3.01	5.06		46	58.14		14	34.05		50.81			17.9	21.21		34.45	30.91
	0.358			6.58			22			7.95			28			16			79.69			19.68			17.69
	0.434			3.56			24			4.11			30			28			53.51			14.18
	0.398			5.48			38			6.58			38			36			99.52			14.12
	0.435	1.188		4.11	3.48		18	48		7.67	3.69		20	62		18			66.73	271.79		24				63.18
	0.402	0.999		4.66	4.51		16	54		5.21	4.51		16	56		14			33.51	252.31		20.2				77.17
	0.405	1.013		3.29	5.33		12	64		3.84	5.33		12	62		10			18.66	334.76		21.42				77.89
	0.376	1.131		5.21	5.53		14	50		5.48	5.74		14	68		12			28.85	441.45		20.06				59.58
	0.374	1.471		5.48	3.89		14	56		6.58	5.74		18	70		16			44.3	591.05		16.15				66.3
	0.427	1.443		3.84	5.53		10	60		4.11	6.36		12	72		10			21.06	660.78		36.04				72.72
	0.369	1.06		5.21	4.51		12	44		5.21	4.51		12	52		10			23.07	248.59		31.87				48.67
	0.352	1.243		6.3	2.25		16	54		6.3	2.87		16	64		14	20		35.48	228.31		16.57	26.34			44
	0.351	1.195		7.12	4.3		16	52		7.12	6.36		16	58		14			39.99	440.81		13.05				76.23
	0.378	0.891		4.66	4.51		12	46		5.21	4.51		18	64		16			35.45	257.18		22.83				54.28
	0.62	0.896		4.1	4.51		27.13	52		5.27	4.51		36.87	52		20.4				210.13		23.86			22.01	86.84
		0.584			1.64			36			2.46			80			48			114.93			27.07			26.87
		0.591			1.85			38			3.48			78			44			160.42			31.87			27.57
	1.271	0.342		1.74	1.43		106	40		3.65	2.25		168	64		56	34		779.38	49.25		27.52	18.92		87.51	32.06
	0.412	0.342		2.44	2.46		76	46		2.44	4.92		78	56		6	20		78.41	94.23		7.76	16.62		226.28	43.8
	0.457	0.437		2.44	1.85		112	44		2.78	2.87		112	66		52	38		142.29	82.78		12.61	15.38		107.5	29.61
	2.319	0.468		2.09	1.85		78	32		4.18	3.08		188	56		102	28		1822.36	80.72		66.26	17.27		49.23	16.53
	0.518	0.669		1.57	1.85		116	30		2.96	5.33		140	62		104	30		214.66	221.08		14.84	27.86		45.71	15.99
	0.55	0.36		1.57	2.46		56	38		1.74	3.28		62	42		26	20		59.33	49.59		21.2	15.76		48.09	37.2
	2.325	0.309		1.57	1.43		100	48		5.92	2.66		222	54		114	38		3055.61	44.38		51.31	21.74		66.09	26.54
	0.693	0.349		3.31	1.64		80	36		4.7	4.3		154	42		94	26		501.59	63.03		26.65	15.39		61.61	16.12
	0.474	0.311		1.74	3.89		40	48		2.09	4.72		46	52		22	20		45.57	76.33		15.02	17.58		38.33	54.92
	0.433	0.288		1.57	3.89		38	38		1.74	4.3		38	50		18	30		28.63	61.92		15.6	12.38		39.57	18.53
	1.241	0.34		1.57	1.64		104	26		5.05	1.85		216	28		140	10		1353.68	17.61		30.78	20.08		23.52	24.19
	2.397	0.392		1.74	1.64		38	24		4.52	2.05		136	42		8	16		1473.48	33.75		567.85	26.58		36.42	16.17
	1.181	0.264		2.26	2.05		68	52		4.18	2.25		168	50		100	16		829.35	29.7		34.6	17.24		37.44	119.66
	0.573	0.399		1.22	1.85		40	34		1.22	2.25		50	50		18	14		34.95	44.89		26.13	26.81		31.78	35.47
	0.57	0.286		1.04	1.64		44	38		1.57	2.25		50	42		26	12		44.75	27.03		41.64	25.7		27	61.06
	0.72	0.534		11.66	2.66		32	34		11.66	6.97		58	62		28	40		486.92	230.76		42.18	20.04		20.8	18.57
	0.602	0.373		5.92	1.64		54	40		6.96	2.46		94	52		24	20		393.85	47.71		28.55	17.7		37.67	27.93
	0.582	0.522		11.66	1.85		34	34		11.66	2.46		44	52		20	22		298.59	66.77		24.36	30.75		19.03	26.72
	0.468	0.264		7.48	1.64		32	32		7.48	1.64		32	32		14	18		112.02	13.85		26.58	13.73		26.06	20.16
	0.88	0.371		2.96	2.05		32	26		4.35	2.87		104	34		102	16		398.11	36.2		19.74	23.29			16.85
	0.449	0.501		1.22	2.05		46	32		1.39	3.08		48	50		14	22		29.96	77.15		20.13	26.72		59.43	19.4
	0.465	0.322		1.57	2.25		36	28		1.57	3.69		36	32		14	12		26.28	38.02		18.95	18.1		39.66	24.52
	0.89	0.35		3.2	1.85		61.91	26		4.26	2.05		102	28		50.09	12			20.09		51.83	24.58		51.31	26.52
		0.318			1.85			32			2.05			46			24			29.99			14.03			22.08
		0.253			1.85			42			2.05			40			22			20.75			13.14			45.96
	0.424	0.246		2.16	2.25		54	52		6.31	2.25		132	50		76	26		353.16	27.68		10.26	16.18		26.5	42.65
	0.355	0.254		1.33	1.64		18	26		2.32	1.64		24	28		6	10		19.77	11.66		2.71	18		18.31	27.52
	0.274	0.266		1.83	2.46		44	34		2.66	2.46		66	34		24	18		48.1	22.25		11.83	13.26		109.61	28.36
	0.262	0.266		1	1.85		14	32		2.16	1.85		62	32		8	10		35.09	15.75		14.82	19.94		27.55	32.65
	0.719	0.31		1.49	1.64		80	34		4.32	1.85		126	40		34	16		391.37	22.94		31.74	19.94		70.9	26.61
	0.271	0.285		1.16	1.85		26	48		1.66	1.85		42	48		12	28		18.89	25.31		16.21	16.93		33.14	25.92
	0.503	0.276		5.15	1.64		120	40		5.81	2.05		118	40		30	26		344.85	22.63		20.85	11.5		168.55	23.7
	0.71	0.261		2.16	2.05		58	28		2.49	2.25		64	30		30	16		113.15	17.62		21.23	12.43		45.24	15.88
	0.531	0.252		3.98	1.85		66	26		3.98	2.05		64	30		42	18		135.26	15.5		27.88	12.84		36.22	14.55
	0.749	0.534		2.32	1.64		48	42		2.82	2.25		58	78		28	36		122.51	93.72		30.74	17.65		27.65	25.8
	1.013	0.43		2.82	1.85		128	60		4.98	3.28		198	70		126	34		998.86	98.73		20.13	15.77		74.93	420.26
	0.498	0.407		2.99	3.89		64	50		2.99	6.36		62	60		16	34		92.32	155.31		23.79	15.15		66.32	33.41
	0.468	0.356		2.32	2.66		114	52		2.32	3.08		112	56		54	38		121.61	61.4		14.61	13.13		123.93	79.81
	0.694	0.387		2.16	4.1		108	38		3.98	8.81		160	48		130	32		441.94	163.65		17.22	9.64		79.28	37.14
	0.554	0.362		3.98	2.25		52	30		4.32	4.1		116	42		114	22		277.62	62.34		17.63	19.67			387.94
	0.471	0.4		2.16	3.28		66	44		2.32	3.89		64	46		56	44		69.93	71.58		20.43	16.45		62.02
	0.464	0.342		1.99	3.08		36	36		1.99	3.48		34	40		32	38		31.39	47.61		14.13	19.02
	0.467	0.52		7.64	2.6		36	40.47		7.64	3.48		34	50.8		32	24.84		121.31			18.28	18.89			50.91
	0.52			2.7			62.89			3.62			85.33			47.22						18.58			53.9
	2.599	2.129		2.52	1.46		24	48		6.09	2.59		90	70			62		1424.51	385.99			58.73		32.29	12.53
	3.492	2.331		2.1	1.46		52	130		3.78	4.05		118	244		60	86		1557.57	2303.49			54.15		25.84	93.92
	0.913	2.102		6.51	1.46		70	78		7.77	5.02		76	344		24	76		539.14	3629.9		42.67	42.21		50.57	48.97
	0.884	2.167		3.36	1.3		54	118		3.78	4.21		82	200		18	58		274	1824.61		41.16	47.33		47.31	103.6
	1.687	2.277		1.89	1.62		46	118		3.78	4.21		100	366		60	88		637.69	3508.54		48.38	45.22		27.51	65.37
	1.019	1.228		2.31	1.46		68	56		3.15	2.43		80	98		44	54		256.79	292.44		32.47	26.54		36.02	34.34
	1.234	2.139		1.89	1.3		38	110		2.1	3.08		68	236		34	74		176.22	1554.8		57.27	42.68		22.33	96.23
	2.045	2.27		2.1	1.3		62	112		3.57	3.24		106	228		58	78		773.87	1676.89		55.12	51.47		28.88	86.44
	0.532	2.5		1.26	1.62		26	96		1.47	3.89		38	322		18	98		29.72	3131.45		23.37	56.57		21.53	64.29
	0.516	2.074		1.47	1.46		30	128		2.1	3.89		48	266		26	76		52.01	2146.05		16.25	57.58		30.01	95.17
	0.459	1.999		1.26	1.3		20	118		1.89	3.4		34	242		20	64		29.5	1644.78		22.12	42.65		15.92	93.27
	0.431	0.899		1.26	2.11		18	96		1.68	3.24		28	174		14	92		20.27	506.82		24.23	26.75		18.8	41.59
	1.32	0.768		2.33	1.62		42.33	104		3.43	4.7		72.33	290		34.18	68			1046.78		41.39	14.64		29.75	39.61
		1.526			1.94			82			3.24			88			4			435.09			118.39			121.76
		0.992			2.27			74			3.08			118			56			360.53			28.49			41.57
	0.611	0.747		1.97	2.75		32	94		2.46	3.56		42	108		24	72		63.13	287.21		32.76	22.57		19.49	48.03
	0.752	1.519		2.71	0.97		30	82		2.95	2.43		32	178		16	164		70.99	657.03		39.38	24.78		24.55	21.23
	1.14	0.924		2.46	1.13		42	78		3.2	2.43		70	124		46	108		255.36	278.42		44.35	18.12		24.93	32.09
	0.752	0.756		2.71	1.78		30	72		2.95	2.59		32	120		16	52		70.99	234.96		39.38	15.36		24.55	45.21
	0.683	0.84		4.18	1.3		26	48		6.15	1.94		26	104		10	36		109.21	169.48		44.88	27.16		21.88	37.47
	0.584	0.666		2.46	1.46		86	84		3.2	3.24		84	240		14	56		156.98	517.88		18.99	12.8		113.68	39.97
	0.71	0.537		2.46	0.97		28	102		2.46	1.62		26	120		14	44		45.41	104.39		32.49	13.42		40.45	133.09
	0.764	0.781		2.21	1.78		30	66		2.21	4.37		28	292		26	124		47.28	996.59		30.89	14.12			24.48
	0.707	0.444		1.72	1.13		28	76		1.72	1.94		26	92		18	58		31.62	79.25		26.71	10.3		38.73	40
	0.91	0.834		2.95	1.46		24	66		3.44	7.29		26	164		24	60		81.39	997.1		31.08	20.15			83.2
	0.795	0.89		1.97	1.94		26	80		1.97	8.91		24	118		22	116		37.59	935.73		25.48	29.56
	0.76	0.651		2.53	6.8		34.73	106		2.97	8.1		37.82	122		20.91	56			643.32		33.31	18.49		28.02	186.94
		0.602			4.86			92			8.42			112			42			567.71			20.75			175.52
		0.576			5.51			102			8.42			116			54			562.59			13.27			303.51
	0.316	0.787		1.69	2.43		34	72		1.93	7.61		36	112		14	110		21.96	670.78		16.29	17.03		29.2
	0.382	0.642		2.41	2.92		38	90		2.41	5.51		38	102		14	52		34.98	360.82		15.14	20.09		31.43	1158.97
	0.493	0.484		3.13	6.8		34	98		3.62	7.45		68	102		40	30		121.36	367.79		24.13	13.58		26.76	209.91
	0.507	0.502		1.2	2.43		38	58		1.45	4.7		42	98		18	28		30.88	231.22		22.5	14.48		51.57	71.65
	0.443	0.421		1.69	4.21		38	66		2.17	5.99		40	70		26	44		38.45	176.53		16.71	15.56		18.42	39.79
	0.43	0.417		2.02	3.56		36.4	78		2.32	7.78		44.8	114		22.4	66			369.85		18.95	12.29		31.48	80.49
		0.496			1.46			32			2.27			60			58			67.56			9.89
	11111*	1.16			2.26			86.39			4.47			165.39			68.44		11111*				29.92			104.73
	222222*			11111*						11111*			11111*			11111*			222222*			11111*			11111*
	33333*			222222*			11111*			222222*			222222*			222222*			33333*			222222*			222222*
	444444*			33333*			222222*			33333*			33333*			33333*			444444*			33333*			33333*
		0.31		444444*	4.58		33333*	10		444444*	10.6		444444*	50		444444*	2			164.3		444444*	0.53		444444*	12.57
	0.951	0.303			3.86		444444*	6			11.33			46						157.92						45.42
	1.082	0.309			1.93			24			5.78			40			8			71.44			2.17			24.4
	0.837	0.325			2.17			12			7.95			62						160.19						9.54
	0.385	0.336			3.37			12			11.33			42						159.89						12.63
	0.517	0.335			3.37			16			6.27			38						79.82						23.9
	0.349	0.312			3.62			10		7.31	10.36			32					959.35	103.43		26.81				17.55
	0.344	0.304		1.94	1.69			14		11.18	2.41		138	22		54	4		2733.87	16.12		28.46	2.17			17.55
	0.332	0.406		1.94	1.69		56	20		7.53	6.03		226	32		78	12		869.76	78.34		28.69	11.57		36.31	16.57
	0.291	0.332		2.37	4.1		94	14		4.51	6.27		138	30		42			121.54	62.45		15.4			44.62	30.33
	0.38	0.302		3.01	1.69		62	16		4.95	9.64		70	34		24	8		286.62	98.98		16.88	9.89		34	20.41
	0.282	0.345		3.87	1.45		58	20		3.65	11.09		112	56		44			63.69	214.26		13.87			55.79	56.78
	0.233	0.321		2.37	5.78		64	16		6.66	11.33		50	26		22	6		224.52	94.56		16.06	10.8		39.35	15.9
	0.292	0.306		3.87	0.72		46	16		2.58	5.78		98	34		18	2		35.98	60.14		13.77	6.48		52.14	18.01
	0.24	0.296		2.15	3.62		54	12		3.87	7.71		42	38		16	2		63.07	86.72		13.32	5.3		52.05	12.41
	0.245	0.3		2.8	2.17		34	20		9.68	6.03		56	36		32			411.98	65.12		9.73			27.34	19.61
	0.72	0.366		9.03	2.17		54	12		2.15	5.78		112	26		70			31.53	55		14.14			33.65	23.14
	0.479	0.333		2.15	1.69		84	6		4.73	3.62		52	28		18			96.98	33.75		8.5			17.05	11.45
	0.282	0.332		4.73	1.45		54	16		3.44	7.47		88	44		28	6		58.26	109.12		10.15	12.96		62.95	11.08
	0.246	0.314		3.44	1.45		90	14		3.01	11.33		58	28		34			20.23	99.61		9.6			68.85	17.08
	0.383	0.302		3.01	3.13		60	6		2.37	4.82		28	36		16			25.55	52.4		8.35			36.71	12.76
	0.265	0.394		2.37	5.54		30	10		5.59	5.78		44	40		18			330.03	91.09		27.75			31.46	10.7
	0.741	0.376		2.15	0.72		46	8		2.15	5.78		82	22		50			51.49	47.81		17.25			58.13	11.68
	1.417	0.319		2.15	2.89		44	14		2.37	6.27		50	56		26	8		28.07	112.01		15.44	8.82		21.45	8.48
	0.357	0.336		2.37	1.69		46	6		1.72	5.54		42	16		12			27.08	29.78		8.37			22.87	9.89
	1.01	0.31		1.72	3.37		44	16		1.94	7.23		64	44		40	6		50.53	98.62		15.32	9.51		43.4	25.14
	0.459	0.285		1.94	1.45		66	4		2.15	6.51		68	24		24			25.07	44.53		13.86			61.16	18.69
	0.265	0.288		2.15	1.69		70	4		3.65	6.03		44	28		24			275.87	48.63		34.92			65.76	17.14
	0.502	0.397		2.15	4.34		46	8		11.18	6.51		102	30		32			2661.47	77.53		57.6			47.6	12.85
	0.451	0.327		2.15	1.2		74	10		2.15	5.78		168	30		86			41.45	56.7		22.12			69.3	16.9
	0.454	0.319		2.15	2.65		66	24		3.65	5.78		54	42		20			442.38	77.44		34.01			52.92	37.02
	0.898	0.338		1.94	2.17		56	24		4.09	6.27		120	72		64	12		135.17	152.59		21.93	6.22		34.19	64.27
	0.974	0.347		4.09	2.65		66	10		3.23	10.6		72	36		34			37.66	132.42		19.76			34.08	10.42
	0.994	0.296		3.23	1.93		68	14		4.51	7.71		44	64		14			221.87	146.06		24.69			50.14	57.87
	0.54	0.3		3.23	1.93		46	16		4.3	5.54		98	36		42	6		135.75	59.83		11.87	11.76		61.24	21.85
		0.295		3.44	0.96		70	16		4.3	5.78		70	36		32	6		101.51	61.38		17.35	10.31		39.05	16.67
		0.283		3.87	2.17		68	12		2.37	3.86		52	24		28	10		140.47	26.22		25.99	13.9		43.62	13.93
		0.321		1.5	1.45		54	12		1.94	6.27		66	50		24	10		124.71	100.63		22.79	17.35		31.77	14.7
	1.014	0.293		1.5	1.69		52	10		2.15	6.27		66	66		42	6		158.15	121.25		29.86	11.68		52.82	17.25
	0.687	0.284		1.5	2.17		50	16		4.27	5.78		74	30		30	12			49.25		19.84	9.9		26.77	15.61
	0.997	0.291		2.8	2.17		50	18			4.34		80.24	64		34.48	36			80.83			6.09		56.15	24.36
	1.051	0.437			1.45		58.24	16			2.65			36			18			41.69			21.12		44.38	8.66
	0.822	0.338			1.45			32			3.37			48			14			54.67			19.65			47.12
	0.644	0.47			1.2			16		6.3	2.41			34			18		715.48	38.51		6.03	26.94			14.48
	0.583	1.282		2.94	2.17			58		10.71	7.71		112	180		6	60		1030.09	1779.16		16.42	29.25			39.63
	0.531	0.423		10.08	1.45		54	18		11.34	2.41		140	40		54	16		1763.73	40.78		27.59	21.22		53.68	16.12
	1.764	0.492		6.51	1.93		142	36		5.04	10.85		156	258		52	38		497.92	1377.26			18.29		105.05	48.27
	0.528	0.529		4.2	2.41		94	38		5.25	3.13		94	46			16		207.14	76.17			35.27		77.7	32.08
	0.992	0.36		4.2	2.41		74	30		4.41	2.41		48	30			12		153.36	26.03		42.17	19.52		80.87	26.03
	0.601	0.889		4.41	3.13		50	24		9.24	4.82		54	44		10	36		700.3	188.54		14.95	34.86		57.04	6.33
	0.633	0.285		9.24	2.89		56	116		3.36	6.03		130	230		18	124		39.25	395.27		12.84	30.44		54.14	176.79
	0.671	0.308		3.36	2.89		132	44		6.72	3.13		22	48		16	26		1706.99	46.27		57.98	12.59		215.64	23.74
	0.599	0.373		2.31	2.89		22	52		9.24	3.13		144	54		48	30		312.24	63.04		13.27	16.85		16.39	38.89
	0.833	0.803		9.24	1.93		60	40		5.88	2.65		64	66		14	30		1528.24	140.44		29.19	30.29		39.81	21.72
	0.523	0.298		3.36	4.58		66	30		3.57	4.58		262	30		52	16		98.7	40.95		10.82	12.64		106.61	17.92
	0.77	0.901		3.57	2.65		96	46		2.94	5.3		46	84		20	46		89.33	401.13		26.84	23.88		96.99	17.95
	0.971	0.649		2.94	1.93		48	30		9.03	2.65		48	54		24	16		460.49	92.87		11.74	35.8		48.66	25.88
	0.586	0.923		9.03	2.89		50	42		5.46	4.82		76	80		42	46		379.38	355.91		19.86	31.08		37.94	22.21
	0.677	0.295		5.04	2.41		78	40		2.73	2.41		116	38		88	16		136.45	27.02		26.58	11.48		59.19	43.47
	0.613	0.446		2.52	2.41		118	36		8.61	2.65		60	48		30	20		297.2	56.73		16.38	20.43		65.06	22.61
	0.542	0.556		8.61	1.93		62	32		5.25	3.13		66	58		32	28		266.81	100.94		18.71	26.61		37.21	22.98
	0.829	0.381		5.25	2.41		68	36		5.67	2.65		66	42		36	24		726.74	42.41		26.93	15.54		61.31	26.54
	0.87	0.434		5.46	2.41		68	42		10.08	3.62		132	72		98	22		519.81	113.12		19.41	22.51		38.35	29.59
	0.592	0.705		10.08	3.62		64	28		4.62	5.06		88	62		48	14		275.24	221.17		21.27	224.2		39.58	25.72
	1.117	0.582		3.57	2.89		90	52		2.31	5.06		88	94		50	48		67.97	276.82		15.26	29.84		94.56	23.25
	0.612	0.429		2.31	1.93		80	38		5.25	3.62		48	46		32	18		301.62	71.44		14.21	22.34		34.19	28.76
	0.919	0.298		4.83	2.65		50	42		3.57	2.65		106	40		52	22		213.09	31.59		32.68	10.56		31.21	29.06
	0.495	0.288		3.57	2.65		108	60		10.92	2.65		72	58		34	18		1482.06	44.27		34.03	15.18		63.29	64.95
	0.77	0.417		8.19	2.41		72	44		2.1	2.89		156	58		94	28		82.05	69.9		19.58	17.91		50.91	23.73
		1.464		2.1	2.65		156	50		2.94	5.54		66	108		38	46		459.76	875.94		37.41	62.55		78.87	34.28
		0.353		2.1	2.65		68	30		2.31	2.65		140	30		74	10		67.86	28.06		25.43	23.74		61.19	31.41
		0.292		2.31	2.65		114	48		11.55	2.89		48	46		18	30		2908.36	38.82		31.9	12.21		90.54	26.32
	0.517	0.504		2.1	2.89		44	52		1.89	3.86		274	86		224	46		39.29	167.31		19.5	18.19		26.37	30.74
	0.398	0.699		1.26	2.65		40	38		5.94	3.37		42	68		16	30			160.18		23.18	30.87		36.45	24.24
	0.404	0.42		4.82	2.89		20	40			3.37		98.8	50		47.14	28			70.77			17.43		24.22	24.17
	0.587	0.322			3.62		74.8	34			3.62			34			14			39.63			16.03		62.77	27.45
	0.379	0.297			2.17			44			2.41			44			20			31.49			12.24			32.32
	0.298	0.284			3.62			48		2.5	3.62			46			22		157.69	47.29		12.69	13.07			35.08
	0.247	0.85		1.55	2.17			36		3.81	5.06		122	98		8	52		379.1	421.5		13.72	39.12			21.18
	0.594	0.341		1.67	2.17		96	30		1.07	2.65		250	52		176	36		34.58	46.99		11.61	17.28		167.66	21.54
	0.343	0.429		1.07	2.41			54		1.67	3.62		80	66		36	26		129.4	102.5		13.2	18.36		167.07	41.29
	0.257	0.327		1.07	2.89		74	38		2.5	3.13		132	38		50	14		98.54	38.89		13.5	15.01		44.22	31.03
	0.29	1.323		1.55	2.17		102	36		2.62	3.86		104	74		24	30		79.64	377.9		10.13	50.36		75.71	22.5
	0.751	0.331		2.62	2.41		96	38		1.43	2.41		102	36		18	24		9.18	28.72		12.46	12.06		103.56	19.44
	0.306	0.487		1.43	3.86		84	18		3.09	3.86		26	18		10	12		429.5	33.84		15.95	35.68		86.69	21.49
	0.295	0.663		2.14	2.17		28	38		3.09	3.13		234	50		76	22		158.98	103.76		9.67	29.24		25.55	22.84
	0.529	0.318		2.98	2.41		154	34		1.79	2.41		150	32		74	14		17.48	24.52		8.86	15.31		135.89	38.53
	1.417	0.321		1.79	1.69		108	34		2.38	1.69		38	32		18	8		28.99	17.36		11.86	24.5		43.78	43.41
	1.014	0.61		2.38	2.65		40	34		2.02	3.13		42	42		20	20		306.44	80.19		13.97	30.67		31.58	20.8
	0.63	1.091		1.07	2.65		44	36		2.14	3.86		202	72		108	44		43.22	303.21		11.26	40.46		38.32	18.94
	0.519	0.715		1.79	2.17		120	36		1.19	5.06		66	56		38	26		10.53	202.6		14.4	30.75		75.62	24.87
	0.933	0.286		1.19	1.93		68	42		2.02	1.93		30	40		12	10		59.84	22.08		16.49	19.11		34.88	51.91
	0.547	0.863		0.95	3.37		32	16		3.33	4.82		56	40		20	12		339.74	166.39		29.56	271.7		35.48	13.4
	0.58	0.968		0.83	3.37		42	30		2.74	4.58		72	42		64	36		733.49	186.2		15.17	38.01		59.43	12.95
	0.648	0.866		0.95	1.93		28	36		1.9	3.37		264	60		186	32		122.09	175.11		11.02	28.09		5.42	19.82
	0.444	0.603		0.83	2.17		92	44		1.79	2.65		102	60		44	28		78.04	95.88		15.54	24.38		42.25	23.9
	0.527	0.455		0.95	4.1		32	28		1.55	6.27		84	42		62	14		147.51	119.82		31.04	182.14		36.59	25.68
	0.54	0.446		0.83	6.03		54	58		1.43	6.27		102	64		36	40		79.79	178.97		16.26	17.98		22.9	338
		0.3		0.83	10.85		48	70		1.79	10.85		102	68		32	34		116.28	221.34		14.41	12.57		55.57	56.47
		0.331		1.19	11.33		86	88		1.55	11.33		112	86		62	82		50.22	322.52		45.31	13.84		181.04
		0.337		0.83	9.64		46	94		1.19	9.88		50	92		8	90		20.08	306.32		18.05	11.26		51.11
	0.425	0.296		0.83	11.33		20	96		1.07	11.33		38	94		14	66		36.09	315.25		14.37	11.09		30.47	53.44
	0.703	0.301		0.71	11.33		22	70		2.07	11.33		64	78		34	76			266.01		16.02	14.48		25.2
	0.404	0.323		1.36	8.43		22	48			8.43		104.96	46		49.2	26			125.25			13.2		32.72	33.14
	0.375	0.317			3.86		71.36	66			3.86			64			46			78.31			9.59		64.35	137.67
	0.48	0.413			11.33			44			11.33			78			76			364.98			26.46
		0.331			10.36			82		5.21	10.85			80			78		270.14	287.31		12.98	7.84
		0.321		5.21	10.12			54		3.95	10.12		122	52		34	50		255.47	168.92		22.63	7.86
		0.315		3.79	7.23		124	68		3.79	7.23		92	66		34	58		153.12	150.31		13.89	13.45		292.55	157.97
		0.309		3.79	11.09		94	54		2.84	11.33		100	52		40	42		31.95	182.05		28.82	12.63		78.72	81.75
		0.313		2.84	2.41		102	78		3.95	2.65		30	76		14	68		161.85	63.04		19.58	7.91		251.2	120.92
		0.309		3.91	11.09		32	80			11.33		86	80		30.5	78		0	280.08			7.67		32.88
		0.305			11.33		88	42			11.33			40			38		0	138.23			11.9		163.84
		0.315			3.62			26			3.62			24			22		0	27.37			13.23
		0.313			2.89			30			2.89			28			26		0	25.33			9.88
		0.292			11.33			62			11.33			60			58		0	198.5			13.63
	0.883	0.299			1.69			34			1.69			32			30		0	16.17			13.66
	1.572	0.293			6.51			48			6.51			46			44		0	87.74			11.47
	0.622	0.43			3.53			33.86			5.67			53.69			29.33						24.94			30.08
	0.576
	0.518
	0.846									3.48									276.56			17.35
	0.7	0.628		2.01	2.28			62		2.56	3.65		90	74		78			273.65	169.62		39.41				82.19
	0.789	0.583		1.46	2.05		58	56		2.01	2.96		68	90		60	32		87.52	155.31		23.79	19.14		21.27	41.31
	2.611	0.438		1.83	2.05		30	36		2.38	2.51		70	36		40	18		109.67	39.58		22.49	15.27		6.1	29.84
	0.542	0.482		2.01	1.82		48	40		2.2	2.28		80	40		16	26		45.58	43.96		18.14	27.1		43.84	20.28
	0.697	2.053		2.2	2.51		76	90		2.38	6.84		40	184		22	84		157.05	2583.82		33.3	44.04		131.44	50.53
	0.894	0.629		1.65	2.05		40	30		2.93	2.28		78	38		20	20		155.88	54.5		27.14	28.29		29.88	18.87
	1.219	0.617		1.46	1.6		44	28		11.53	2.05		76	46		30	20		2328.88	58.18		24.46	28.58		43.45	20.56
	0.759	0.871		1.83	2.05		50	50		11.53	3.88		256	96		32	30		8850.82	324.43		56.92	34.15		48.14	42.04
	0.86	2.777		1.65	2.28		66	134		2.56	6.61		294	226		112	106		88.8	4148.45		21.99	52.28		304.04	89.95
	0.761	0.758		1.65	2.05		62	44		11.53	2.96		64	66		18	26		2137.69	148.08		19.76	38.9		42.58	34.46
	0.866	0.535		2.56	2.05		58	38		2.01	2.28		266	48		68	24		107.82	58.55		27.28	22.25		101.25	24.19
	1.252	0.719		2.01	1.82		106	30		2.56	2.28		60	48		24	28		293.34	78.69		37.34	35.14		192.85	16.34
	0.733	0.432		2.01	1.6		62	26		1.83	1.6		94	26		40	12		58.34	17.97		25.03	20.9		51.82	20.84
	0.833	0.531		1.83	2.28		52	36		3.66	2.74		42	46		16	16		239.22	66.93		33.17	27.84		42.21	39.29
	0.792	1.952		2.56	2.05		44	54		2.93	4.56		76	124		34	72		147.16	1103.74		14.37	45.82		41.44	31.31
	0.92	3.383		2.93	2.28		72	70		2.01	5.7		66	154		46	96		90.51	2969.6		23.84	108.14		58.1	22.9
		1.333		2.01	1.82		68	58		1.83	3.19		52	98		30	60		73.32	416.72		113.8	31.96		33.12	26.75
		0.441		1.46	2.05		54	32		2.01	2.05		32	40		4	18		170.91	36.16		19.99	16.7		34.56	26.52
		1.75		1.83	2.05		20	48		1.83	3.65		116	98		66	50		173.78	625.98		18.38	50.38		21.75	23.1
	1.255	1.072		1.83	2.28		114	44		2.2	4.56		114	78		72	44		170.76	381.29		15.15	30.5		102.21	16.1
	1.263	0.396		2.01	2.05		114	34		3.71	2.05		98	32		66	18			25.98		30.15	14.88		61.93	26.4
	2.901	0.452		1.94	2.05		100	30			2.05		101.52	30		42.57	16			27.8			20.22		60.99	20.62
	1.374	0.416			2.51		63.71	42			2.96			44			22			54.18			15.54		70.14	36.28
	1.337	0.895			2.28			48			3.42			76			34			232.63			34.17			40.33
	1.26	0.605			2.05			34		11.01	2.74			46			18		1658.11	76.25		5.61	26.77			25.56
	2.834	0.964		11.01	2.05			44		10.35	5.02		120	88		10	42		1542.5	425.86			36.9			26.91
	1.243	0.789		10.35	2.05		122	46		11.88	3.65		118	66			26		8615.97	190.07		36.6	31.51		145.92	30.45
	1.68	0.901		1.42	2.28		120	34		10.68	4.1		250	58		190	26		1878.31	214.26		26.15	36.65		203.25	19.38
		1.396		10.68	1.82		126	38		8.94	3.65		128	90		8	34		1601.67	458.59			57.54		235.67	22.42
		1.556		8.28	2.05		124	34		11.23	5.24		134	100			40		1131.98	815.34		8.51	64.73		176.73	26.12
		1.001		11.23	2.05		110	34		10.57	3.88		80	82		20	28		7488.85	318.48		42.6	47.56		141.68	24.79
		0.659		1.31	4.79		82	54		6.43	11.63		250	110		164	54		959.1	843.06		17.67	18.06		65.82	30.28
		0.488		6.43	3.42		120	64		10.14	5.02		120	90		18	28			220.48		22.86	14.75		85.11	55.31
		0.442		7.59	2.05		114	40			2.51		150	42		68.33	24			46.6			12.72		149.65	22.78
	0.866	2.112			1.14		114.75	62			9.58			184			116			3722.86			52.34		150.48	28.13
	1.005	0.46			4.79			40			7.3			52			18			174.62			21.72			28.47
	0.839	1.336			2.28			78			9.8			262			152			3430.31			30			47.13
	0.873	0.488			7.07			38			9.12			52			24			231.43			17.56			24.56
	0.814	2.262			2.74			64			8.21			248			118			4605.61			55.08			31.26
	0.69	0.939			2.28			32		1.9	3.88			62			36		141.5	225.89		20.7	38.2			18.2
	0.751	0.567		1.9	2.74			40		7.41	5.7		86	78		52	46		1087.27	252.09		38.74	32.35			34.88
	0.943	0.452		3.42	5.47		86	38		3.23	6.38		146	46		66	30		433.6	132.65		17.26	13.06		52.8	19.28
	0.783	0.439		2.28	1.6		94	28		4.75	1.6		160	30		84	14		323.45	21.07		29.8	23.26		70.19	24.02
	1.377	2.025		3.42	0.68		64	52		7.41	1.37		78	112		36	58		856.51	310.72		16.07	50.71		49.78	29.09
	0.819	0.476		6.46	3.19		64	40		3.04	6.16		142	58		100	38		104.88	170.07		16.03	20.32		41.72	24.75
	0.795	0.478		3.04	3.88		76	62		5.13	6.61		50	94		24	38		208.04	297		33.38	13.7		52.95	33.43
	0.88	0.402		3.8	2.96		46	72		8.36	3.88		54	84		22	50		819.88	131.02		19.92	14.2		32.64	42.06
		1.241		4.94	1.82		48	34		11.59	3.42		104	82		102	46		671.55	348.03		16.36	45.1		51.67	20.8
		0.397		11.4	2.28		68	36		4.37	2.28		74	36		56	16		349.01	32.59		35.13	14.08		0	39.05
		1.204		1.9	3.42		66	18		9.5	6.16		58	134		56	36		715.81	993.83		17.01	67.19		217.31	4.84
	1.27	2.199		5.32	2.05		32	34		8.55	4.33		92	102		90	46		557.37	971.21		25.9	78.29		0	17.87
	1.296	0.427		7.98	2.51		66	38		6.27	3.19		82	44		80	20			59.93		23.86	23.02		0	25.89
	0.472	0.612		4.66	2.05		64	48			2.51		93.83	66		64	18			101.38			28.24		0	44.51
	0.944	0.537			1.82		64.5	30			2.28			38			18			46.53			30.13		47.42	19.36
	0.695	0.402			2.05			28			2.05			28			14			23.07			14.28			25.08
	1.171	0.485			2.96			38		1.83	3.42			42			24		158.04	69.67			15.62			24.17
	0.767	0.829		1.41	2.28			46		2.54	3.19		68	64			32		901.96	169.25		23.86	34.57			24.93
	1.354	0.584		1.27	3.88		42	38		2.68	5.93		274	122		88	36		101.2	422.5		15.04	26.35		65.9	66.55
	0.481	0.555		2.68	3.19		158	52		2.26	3.65		80	64		42	34		537.63	129.65		24.92	16.34		130.99	32.55
	0.888	0.912		1.41	2.05		74	32		1.83	3.42		252	76		100	46		114.47	237.05		25.66	38.78		56.07	22.21
	1.089	0.431		1.27	2.96		158	44		3.1	2.96		90	50		42	26		791.36	63.79		17.59	16.13		131.04	28.01
	0.954	0.951		1.41	1.82		72	40		7.19	3.65		218	108		106	42		1522.07	374.88		30.1	30.8		61.09	45.28
	1.11	0.753		1.27	2.05		84	32		6.63	2.51		276	56		50	30		2531.52	105.84		21.67	34.99		46.8	21.37
	1.095	0.736		0.99	2.28		128	34		3.81	3.19		282	52		108	24		120.95	122.09		20.84	29.18		430.21	25.65
	1.909	1.612		1.69	1.82		88	46		11.7	3.42		66	76		18	62		2846.75	418.99		21.65	44.07		53.7	101.8
	0.981	0.525		10.29	2.05		52	26		11.7	2.51		274	36		244	16		3465.63	47.44		28.55	23.27		62.44	18.27
	1.03	0.462		1.55	1.82		102	60		11.7	2.51		272	64		82	22		2991.36	74.22		28.28	15.49		85.59	63.51
		0.558		1.13	2.28		108	44		1.13	2.74		268	54		48	36		67.73	82.56		31.45	16.43		184.5	25.89
		1.299		1.13	1.82		74	10		1.55	3.19		54	26		20	24		142.57	107.74		25.87	98.22		120.64
		0.91		1.55	2.41		56	44		3.67	4.04		84	78.14		34	38.21		1120.96			43.78	32.83		48.32	31.42
	0.927			2.54			86			1.41			160			152			58.09			21.73			90.4
	1.309			1.41			76			4.67			42			40						25.4			5.61
	1.034			2.06			44						172.5			78.27
	0.82	0.424			6.58		87.63	82			7.72			102						333.87					98.33	154.79
	3.194	0.347			2.95			98			3.18			102						112.55						205.89
	0.533	0.338			6.13			78		6.7	6.58			84					708.04	186.82						189.8
	0.708	0.539		6.2	1.13			52		2.98	2.04		114	64						70.37		33.77				85.16
	1.2	0.694		2.48	2.04		116	38		3.72	3.63		88	54		38	16			136.04		59.86	13		184.98	24.13
		0.38		2.73	1.82		60	24		2.98	2.95		56	52		14	30			58.29		36.55	13.16		35.38	20.51
		0.494		2.98	1.59		38	32		7.19	2.72		54	60		20	30			80.62		332.13	15.01		31.22	21.79
		0.485		2.98	2.27		54	34		2.48	3.86		142	58		80	24			108.58		27.98	18.13		62.48	26.81
		0.432		2.48	2.04		66	30		5.21	3.18		38	50		16	26			68.69		25.45	15.95		44.78	17.55
		1.121		4.71	3.18		34	78		4.26	6.36		88	258		32	50			1839.43		57.69	33.32		35.15	50.76
		0.619		2.64	2.27		76	50			5.68		104.65	174		47.69	58			611.77			25.67		118.53	45.7
		1.211			2.5		66.74	42			5.9			108			58			771.65			30.93		67.37	22.04
	1.191	0.372			1.13			24			1.59			42			16			24.84			16.76			17.79
	0.449	0.468			1.59			142			5.45			312			186			795.79			40.34			226.67
	0.47	0.755			1.59			150			5.45			328			196			1349.64			44.67			671.74
	0.436	0.77			2.04			86			4.99			320			222			1229.54			51.35			36.92
	0.423	0.898			2.04			42			4.77			108			50			462.61			32.37			21.97
	0.437	0.898			2.04			42		4.75	4.77			108			50			462.61		26.81	32.37			21.97
	0.464	0.404		1.44	2.5			38		5.76	4.54		154	56		54	24		356.9	102.71		14.67	12.89			37.93
	0.555	0.898		4.18	2.04		76	42		6.62	4.77		138	108		32	50		392.04	462.61		17.74	32.37		53.73	21.97
	0.439	0.898		3.89	2.04		114	42		11.66	4.77		126	108		58	50		630.39	462.61		16.29	32.37		126.98	21.97
	0.418	0.898		6.62	2.04		70	42		5.62	4.77		124	108		34	50		99.84	462.61		22.34	32.37		80.03	21.97
	0.862	0.429		4.9	2.5		100	28		3.02	3.86		42	42		16	16		126.7	69.55		20.61	19.45		133.27	26.98
	0.451	1.605		2.45	3.86		28	36		7.06	5.68		96	56		42	48		399.65	510.52		13.72	48		17.75	6.54
	0.493	0.806		3.31	3.4		80	98		4.03	5.9		122	112		50	46		313.13	532.6		15.38	19.65		80.85	48.44
	0.423	0.738		1.44	2.27		120	50		11.09	2.27		140	48		86	28		730.28	80.41		18.08	17.79		115.91	43.04
	0.415	1.424		9.79	3.86		128	120		8.78	8.17		150	150		56	100		264.24	1745.11		14.99	32.54		62.86	56.43
	0.436	0.752		2.88	2.95		122	52		11.66	2.95		72	50		54	26		2090.59	110.92		34.08	27.2		227.67	39.23
	0.86	1.83		1.3	2.95		72	82		8.06	5.22		208	156		136	64		421.67	1490.21		15.69	48.28		34.54	79.06
	0.43	0.752		4.32	2.95		92	52		6.77	2.95		116	50		50	26		453.91	110.92		20.77	27.2		57.15	39.23
	0.417	0.752		3.74	2.95		82	52		6.77	2.95		136	50		72	26		257.73	110.92		17.79	27.2		81.93	39.23
	0.409	0.752		5.33	2.95		100	52		8.78	2.95		90	50		46	26		408.09	110.92		21.26	27.2		70.95	39.23
	0.494	0.795		5.47	3.63		52	42		7.06	3.63		112	52		60	46		320.13	150.06		19.79	28.91		32.2	14.51
	0.52	1.743		4.9	1.82		78	26		3.89	2.5		104	42		54	4		361.3	183.02		28.79	139.02		49.6	26.58
		1.592		1.73	3.4		68	104		3.02	8.4		108	176		44	76		72.72	2353.61		15.24	36.31		36.09	63.43
		0.991		2.88	5.68		56	82		1.73	5.68		56	150		32	100		46.17	844.33		15.68	25.92		41.02	46.01
		1.313		1.73	3.86		48	80		1.3	4.54		64	100		30	50		21.27	596.1		16.66	40.84		27.73	46.4
	0.847	1.161		1.3	3.86		50	32		1.87	4.09		40	40		18	34		60.97	189.94		21.51	41.64		26.37	17.17
	0.349	1.067		1.44	4.31		42	70		6.16	5.45		66	110		42	38			639.67		19.42	30.04		41.23	57.23
	0.389	0.99		3.57	3.63		58	32			3.63		107.81	34		50.76	28			122.19			37.82		31.53	11.14
	0.154	1.113			3.63		77.9	76			3.86			96			44			412.43			33.39		68.07	61.39
	0.345	2.754			2.5			40			9.08			216			200			5401.37			75.03			106.79
	0.42	0.692			4.09			50		2.42	5.45			132			20		286.96	497.82		18.53	23.34			62.47
		0.938		1.96	1.59			34		1.81	1.59		140	60		46	6		30.32	89.49		16.55	131.58			34.16
		1.722		1.81	3.18		106	70		1.81	7.94		48	134		14	78		29.57	1832.14		26.55	47.02		119.45	25.46
	11111*	0.835		1.81	4.77		50	30		1.36	4.77		42	32		10	24		10.89	127.45		5.19	29.89		93.38	5.98
	222222*	0.995		1.36	3.18		44	62		1.96	5.22		52	102		36	26		44.63	529.78		16.61	35.51		49.02	51.74
	33333*	1.685		1.96	3.86		54	56		1.87	7.04		66	122		30	72			1447.21		16.69	37.29		27.95	8.55
	444444*	2.363		1.78	2.95		68	40			7.26		69.6	142		27.2	134		11111*	2436.06			58.22		57.24	134.69
		0.988			5.45		64.4	66		11111*	6.13			68			6		222222*	411.84		11111*	359.67		69.41	85.73
	11111*	0.988		11111*	4.77			94		222222*	6.13		11111*	122		11111*	60		33333*	738.89		222222*	26.85			62.45
	222222*	0.992		222222*	5.22		11111*	50		33333*	6.36		222222*	72		222222*	54		444444*	454.26		33333*	28.2		11111*	4.51
	33333*	2.639		33333*	2.72		222222*	58		444444*	10.44		33333*	128		33333*	108			3526.55		444444*	63.61		222222*	120.64
	444444*	0.869		444444*	7.49		33333*	52			7.49		444444*	80		444444*	30		11111*	520.7			339.54		33333*	55.59
		2.873			2.5		444444*	48		11111*	8.63			96			74		222222*	2380.22		11111*	73.54		444444*	85.06
		0.975		11111*	7.26			58		222222*	7.49		11111*	66		11111*	52		33333*	481.98		222222*	23.88			4.24
		0.903		222222*	5.68		11111*	32		33333*	5.68		222222*	44		222222*	32		444444*	225.68		33333*	32.97		11111*	4.67
		1.242		33333*	5.9		222222*	48		444444*	7.26		33333*	74		33333*	52			667.25		444444*	35.97		222222*	4.65
		1.014		444444*	1.82		33333*	86			2.04		444444*	86		444444*	56			177.9			43.93		33333*	80.47
		0.753			6.58		444444*	56			6.58			62			50			307.19			17.62		444444*	4.24
	2.496	3.387			2.5			46			6.58			98			76			2184.07			90.47			130.77
	0.915	0.697			2.27			34			2.27			32			14			50.63			31.93			32.33
	0.581	1.697			2.95			50			7.49			74			52			940.58			45.86			41.18
	1.175	0.681			5.45			96			5.45			94			52		986.12	348.88			12.36			158.1
	0.505	1.345		2.9	3.63			56		5.81	5.45			70			40		1090.64	513.12			59.15			45
	0.482	1.086		3.87	4.77			46		7.74	6.36		68	50		6	10		75.93	345.35		2.62	350.54			144.28
	0.592	0.725		2.42	9.31		30	82		2.42	9.31		154	80		62	56		273.89	539.98		21.07	11.95			183.25
	0.722	0.964		2.42	4.09		66	44		3.15	4.09		54	50		28	48		66.81	197.14		18.35	24.03		22.63
	0.619	1.729		3.15	2.72		52	34		3.15	5.22		74	50		36	42		48.72	451.27		46.83	59.1		56.54	282.56
	0.619	0.853		2.66	3.4		46	72		2.66	3.4		42	70		20	52		151.21	203.01		18.66	21.23		31.1	46.13
	0.491	1.314		2.66	2.5		40	34		3.87	3.18		38	44		12	42		428.07	183.85		23.48	32.96		29.99
	0.495	1.372		4.11	3.4		40	28		6.05	5.68		66	46		42	44		108.2	358.48		17.2	39.13		30.82
	1.979	0.812		4.11	3.18		42	44		4.6	4.77		98	54		28	34		41.94	209.15		25.36	29.77		47.03	56.27
	0.755	0.739		2.18	3.63		48	50		2.42	3.63		38	48		20	28		420.26	128.76		25.47	23.06		31.5	91.86
	1.681	0.679		7.74	3.63		36	60		8.23	3.63		28	58		16	38		74.65	142.96		31.7	17.06		33.91	266.01
	2.238	0.932		2.9	2.5		26	28		2.9	2.5		104	30		64	28		4044.13	69.9		12.63	27.93		25.06
	0.596	0.722		2.9	7.26		96	60		9.92	7.26		52	64		32	62		148	335.47		16.77	12.92		16.28
	0.533	0.751		2.42	2.27		50	18		3.63	2.27		206	16		56	14		1055.26	27.28		51.93	27.96		52
	0.698	1.05		2.66	3.45		148	55.97		5.32	5.07		54	92.23		24	52.41		2425.95			31.31	48.68		27.03	65.99
	0.697			3.39			34			6.53			118			60			239.88			36.45			233.27
	0.54			3.39			70			3.87			166			100			49.01			62.93			25.35
	0.547			2.42			86			2.42			104			68			89.12			15.88			37.97
	0.74	1.161		2.18	3.51		88	20		2.66	3.51		38	26		26			92.7	105.95		22.16			38.58	28.44
	0.641	1.216		2.18	2.26		32	34		2.66	4.02		48	74		24	32		25.14	361.74		26.28	55.89		56.22	21.23
	0.436	1.216		1.94	2.26		42	34		1.94	4.02		50	74		24	32		92.72	361.74		32.51	55.89		16.1	21.23
	0.376	1.216		3.39	2.26		34	34		3.39	4.02		24	74		12	32		219.25	361.74		29.78	55.89		29.14	21.23
	0.319	1.216		7.74	2.26		22	34		8.23	4.02		50	74		18	32		76.66	361.74		25.28	55.89		29.78	21.23
	0.354	1.216		4.11	2.26		38	34		4.6	4.02		36	74		34	32		241.33	361.74		38	55.89		18.77	21.23
	0.978	1.216		5.81	2.26		26	34		6.29	4.02		26	74		24	32		24.59	361.74		29.38	55.89		24.39	21.23
	0.729	1.216		2.18	2.26		22	34		2.18	4.02		88	74		46	32		60.29	361.74		10.49	55.89			21.23
	0.431	1.216		2.66	2.26		52	34		3.15	4.02		30	74		12	32		54.83	361.74		21.96	55.89			21.23
	0.848	1.216		2.18	2.26		28	34		2.42	4.02		60	74		16	32		467.52	361.74		16.67	55.89		28.3	21.23
	0.872	1.216		2.42	2.26		58	34		6.29	4.02		64	74		34	32		255.81	361.74		10.53	55.89		30.25	21.23
	0.61	1.216		2.66	2.26		56	34		6.05	4.02		76	74		16	32		60.1	361.74		21.12	55.89		79.81	21.23
	0.38	1.216		4.11	2.26		50	34		5.81	4.02		58	74		26	32		325.17	361.74		27.51	55.89		42.99	21.23
	0.482	1.216		3.39	2.26		42	34		5.81	4.02		24	74		14	32		126.35	361.74		22.86	55.89		35.78	21.23
	0.571	1.216		2.18	2.26		26	34		3.15	4.02		66	74		36	32		68.15	361.74		33.14	55.89		28.46	21.23
	0.493	1.216		2.18	2.26		34	34		2.66	4.02		46	74		2	32		29.49	361.74		1.53	55.89		102.32	21.23
	0.88	1.216		1.94	2.26		24	34		1.94	4.02		42	74		16	32		68.63	361.74		36.41	55.89		23.13	21.23
	0.501	1.979		2.9	2.76		34	50		3.39	4.52		40	74		16	38		58.04	661.94		15.16	54.88		30.1	28.91
	0.412	1.949		1.94	2.76		38	32		2.42	4.02		42	48		18	20		51.47	376.08		24.8	93.3		26.8	20.41
	0.533	1.019		2.42	2.01		32	32		2.9	2.01		42	30		18	16		449.93	61.45		30.8	41.32		30.33	25.19
	0.75	0.803		2.42	2.26		32	36		5.81	3.01		36	60		14	26		50.24	145.02		29.17	30.5		20.08	23.01
		0.803		2.18	2.26		34	36		2.18	3.01		88	60		56	26		31.06	145.02		24.65	30.5		22.28	23.01
		1.966		2.66	2.76		50	64		2.9	7.53		46	164		26	66		61.83	2427.85		24.42	57.05		52.43	30.11
		0.803		2.42	2.26		32	36		2.9	3.01		26	60		10	26		352.6	145.02		23.67	30.5		18.28	23.01
	0.241	1.216		3.06	2.26		28	34		4.2	4.02		40	74		14	32			361.74		33.24	55.89		26.24	21.23
	0.794	0.847			2.51		36	30			3.51		63.1	56		29.19	28			166.49		25.48	31.84		24.41	17.28
	0.577	1.082			3.01		45.24	30			6.27			84			40			569.87			45.96		36.16	18.87
	0.52	0.569			2.01			26			2.51			36			20		11.4	51.41			26.58		37.42	18.71
	0.513	0.854		1.65	2.26			34		1.82	4.02			62			34		365.88	212.85			30.7			20.21
	0.764	1.512		2.48	2.01			34		5.12	6.78		26	142		12	34		204.48	1455.69		13.34	65.51			20.83
	0.497	0.533		6.11	1.51		26	20		6.11	2.01		90	32		88	16		73.68	34.28		22.28	29.69			18.34
	1.162	1.203		5.45	2.76		62	76		5.45	5.27		58	124		50	82		17.85	786.14		12.98	24.36		106.66	27.68
	0.709	1.642		1.16	2.26		56	32		1.16	4.02		26	76		24	36		131.61	501.66		22.38	58.95			17.77
	0.485	1.645		2.48	1.76		20	40		2.97	3.01		30	96		14	48		134.09	475.34		23.98	54.53		144.84	22.23
	1.088	0.479		7.1	2.01		30	34		7.1	2.26		58	42		56	24		332.84	45.47		14.22	17.21			21.19
	0.75	0.753		1.32	3.26		44	54		2.31	4.52		38	112		36	50		107.58	381.2		14.87	33.32		30.62	33.88
	2.18	0.377		0.99	3.01		40	76		2.81	6.53		124	118		106	60		263.45	290.49		22.38	14.5			71.12
	0.317	0.513		5.45	2.01		94	14		7.76	3.01		54	78		28	76		481.11	120.44		24.21	44.9
	0.347	0.843		2.48	2.01		50	30		3.3	3.26		70	58		36	20		60.35	159.39		15.26	51.02		50.68	24.41
	0.467	0.583		1.16	1.76		72	28		1.49	2.51		134	44		98	20		2145.25	64.39		33.02	28.75		52.81	19.5
	0.345	2.594		2.31	2.51		78	24		6.93	5.52		54	64		26	62		37.66	916.41		26.51	79.85		269.96
	0.382	0.664		2.97	1.25		40	22		2.97	1.76		142	32		112	16		22.75	37.4		587.37	42.41		58.89	19.95
	0.721	1.247		1.49	2.01		58	22		1.49	3.76		40	50		22	26		41.97	234.44		14.53	60.94		37.14	19.13
	0.68	0.377		1.65	1.76		42	58		2.14	2.26		44	86		24	42		68.45	73.27		12.02	35.12		189.98	64.13
		0.597		2.31	2.26		40	28		2.48	2.76		42	54		20	30		98.09	88.98		20.32	18.94		35.55	15.21
		1.914		2.31	2.51		32	16		3.47	8.03		80	40		12	38		123.44	614.78		11.5	82.23		33.02
		0.545		1.16	3.01		36	14		2.14	3.26		74	38		44	36		248.52	67.51		14.65	30.85		22.17
		0.544		2.74	2.76		72	12		3.63	3.76		80	20		72	18			40.91		20.55	33.69		41.02
		0.607			1.75		40	24			2		66.53	32		46.32	10			38.85		48.76	43.29		47.03	21.1
		0.951			1.75		49.05	22			2.75			40			16			104.61			50.75		181.93	15.07
		2.296			2.25			66			5.75			140			54			1848.28			65.71		68.54	53.48
		2.641			2.5			38			7			174			160			3216.74			68.17			4.72
		0.862			2			32			2.75			52			22			123.27			37.64			23.41
		2.475			2.5			46			7			100			92			1732.5			56.51			5.59
		0.932			2			42			3.5			60			28			195.72			40.35			27.12
		1.224			1.25			22			2.5			58			6			177.48			374.93			38.27
		0.713			2.5			32			3			54			24			115.51			28.13			21.12
		1.643			2.25			40			3.75			82			40			505.22			53.85			22.54
		0.703			2.25			28			3.5			42			22			103.34			36.8			18.31
		2.855			2.5			50			6.75			58			8			1117.73			621.12			70.87
		0.698			4.75			60			4.75			70			32			232.09			21.9			34.02
		1.862			2.75			22			5.75			70			54			749.46			73.65			4.94
		1.423			2.5			64			8			94			56			1070.1			34.72			23.17
	0.459	1.012			2.25			34			3			44			22			133.58			44.09			17.59
	0.477	0.919			2.25			36			3.25			50			24			149.34			35.79			19.78
	0.446	0.581			2			36			2			34			14			39.51			31.32			31.55
	0.454	0.975			2.75			46			3.5			58			24		201.63	197.93			46.18			28.86
	0.516	0.501		4.1	1			24		5.78	1			22			8		490.13	11.02			22.82			31.56
	1.061	1.705		8.82	2.75			58		9.88	10.25		76	72		30	36		56.95	1258.29		12.76	433.27			32.5
	1.038	0.539		1.52	3.25		74	76		2.28	3.5		104	74		36	28		51.23	139.6		18.03	19.79			108.17
	0.824	2.797		1.67	2.75		102	52		1.82	8.75		56	54		24	28		84.71	1321.58		16.45	314.24		58.57	103.23
	1.106	0.581		2.89	4.25		56	42		3.04	4.5		62	40		32	20		366.81	104.58		9.48	20.63		104.14	32.96
	0.546	1.181		1.37	2.5		64	48		2.58	4		54	56		32	28		201.41	264.54		25.2	41.86		65.35	61.77
	0.644	0.605		1.37	6.5		44	40		1.98	6.5		134	38		72	36		110.22	149.44		32.77	14.46		50.25
	0.458	0.591		1.37	6		70	18		1.52	6		98	16		46	14		279.51	56.74		34.8	29.41		28.19
	0.449	0.544		1.52	5.5		64	40		2.43	5.5		88	38		48	36		85.46	113.7		27.01	19.26		34.58
	0.441	0.539		1.67	7.5		62	24		1.82	7.5		104	26		58	24		90.06	105.11		28.01	28.02		43.22
	0.508	0.542		1.37	1.25		64	28		1.52	1.25		86	26		38	24		26.35	17.62		23.29	19.71		31.76
	0.471	0.343		1.37	2.25		52	24		1.37	3.25		92	42		54	24		43.49	46.82		20.89	11.85		34.57	21.5
	0.62	0.38		1.67	2.5		74	28		1.67	2.5		42	26		20	12		26.81	24.7		14.64	25.28		54.49	22.74
		0.319		1.52	3		42	34		1.52	3		58	32		38	16		13.92	30.62		10.53	12.51		39.09	21.76
		0.463		1.37	4.25		56	58		1.37	4.5		40	56		20	16		66.07	116.68		14.42	29.68		34.12	39.3
		0.438		3.19	6.75		38	28		3.34	6.75		20	26		16	24		137.17	76.87		25.74	19.27		25.15
	0.892	0.254		2.3	2.5		20	36		2.75	2.5		42	34		40	12			21.59		21.05	15.39		31.27	40.98
	0.301	0.375			1.75		26	22			2.25		72.25	36		37.75	22			30.38		20.94	14.53		375.35	14.08
	0.381	0.536			2.25		56.75	24			3.75			50			26			100.5			24.85			14.67
	0.565	0.243			6			42			6			40			36		467.05	58.32			9.08		63.13
	0.24	0.607		1.4	1.75			24		3.74	2			32			10		39.37	38.85			43.29			21.1
	0.391	0.275		1.87	2.5			40		2.18	5		140	80		78	38		38.67	110		20.4	10.21			21.52
	0.59	0.376		1.25	2.5		74	40		2.03	2.5		60	38		32	24		166.79	35.72		10.89	13.63			21.19
	0.257	1.04		2.03	2.64		54	35.87		3.28	4.14		50	62.11		26	32.22		16.74			11.91	58.29		29.61	23.86
	0.269			1.72			36			2.18			90			42			1299.21			18.28			34.46
	0.343			5.62			44			11.7			32			20			394.18			9.15			25.33
	0.384			1.4			32			6.55			284			270			70.16			9.26			28.26
	0.291	1.582		2.5	1.57		180	112		5.46	5.39		102	146		34	72		212.99	1244.94		20.11	15.19		25.9	47.66
	0.377	0.853		5.46	1.39		52	44		6.71	2.09		50	64		10	28		401.31	114.1		17.17	29.39		73.34	32.68
	0.278	0.484		2.18	1.39		44	28		11.7	1.57		118	34		28	18		284.93	25.84		6.85	18.8		42.2	20
	0.273	0.845		3.43	2.26		110	30		5.3	3.13		100	80		22	38		374.52	211.59		15.72	37.31		40.91	18.21
	0.267	2.739		7.64	1.74		36	118		11.7	4.52		140	168		32	154		164.67	2079.89		11.29	34.28		159.77	139.87
	0.295	1.683		5.62	1.39		54	44		7.8	2.96		110	92		52	44		64.83	458.31		12.27	56.95		42.18	26.19
	0.238	0.617		4.84	1.39		66	32		5.3	2.09		56	46		22	22		60.78	59.32		16.81	28.35		71.27	22.67
	0.237	2.173		2.34	1.57		36	98		4.84	3.13		44	124		28	74		129.83	843.38		17.64	46.85		31.93	89.14
	0.236	0.731		4.99	1.39		24	42		5.93	2.09		46	74		24	34		503.92	113.06		10.14	22.56		26.9	29.58
	0.251	0.414		10.14	1.57		42	44		11.7	1.57		82	46		26	26		212.42	29.9		8.69	11.37		19.95	27.53
	0.472	0.275		3.74	2.61		52	42		8.42	3.48		146	52		30	20		82.86	49.76		13.32	12.7		33.18	43.09
	0.235	0.271		4.37	1.91		110	24		4.37	2.26		106	34		88	16		28.81	20.82		7.33	14.32		49.53	15.09
	0.545	0.304		3.59	1.74		104	40		3.59	2.44		80	64		18	24		14.08	47.47		14.29	13.89		134.57	31.93
	0.237	0.24		1.87	1.91		62	34		1.87	2.78		34	46		14	26		350.11	30.69		12.97	9.61		30.13	19.76
	0.263	0.167		2.03	1.74		34	48		6.08	2.09		30	46		14	12		46.19	16.06		11.06	8.79		70.08	72.16
	0.238	0.329		4.68	1.74		28	42		4.68	2.61		122	60		68	30		452.83	51.52		12.97	16.92		36.15	20.7
	0.485	0.261		1.56	1.57		58	30		5.77	2.26		42	46		22	20		9.48	27.13		8.78	9.93		20.4	25.84
	0.406	0.42		2.5	1.57		38	56		2.5	4.18		144	104		88	48		41.39	182.58		24.09	12.98		36.61	48.52
	0.24	0.317		1.72	1.57		76	60		2.81	3.48		16	88		6	42		32.93	97.08		16.89	8.25		19.93	45.03
	0.318	0.218		1.87	1.39		16	32		1.87	1.74		56	38		18	18		133.9	14.41		12.08	12.47		55.22	27.77
	0.35	0.76		1.56	1.57		50	16		4.06	3.13		74	34		26			146.03	80.88		7.1			20.95	21.55
		0.202		2.18	2.44		74	24		5.62	2.44		68	26		44	8		88.28	12.81		16.45	1.37		58.43	70.84
		0.227		4.68	1.39		52	26		4.84	1.39		64	26		48	4		49.61	8.2		10.94	1.81		74.09	48.39
		0.221		2.5	1.39		60	18		3.9	1.39		76	20		48	8		205.77	6.14		9.19	13.96		55.46	23.73
	0.587	0.385		3.33	1.91		60	30		5.43	3.65		40	44		38	26			61.83		12.92	13.26		80.45	16.14
	0.867	0.301			1.91		36	24			2.78		83.94	30		42.45	16			25.1		13.13	15.54		17.55	16.78
	0.592	1.711			1.57		57.87	26			3.83			84						550.46						32.72
	0.515	0.284			1.74			42			1.91			48			26		311	26.04			9.76		46.6	29.82
	0.576	0.491		3.57	1.74			40		4.49	2.78			78			24		516.04	106.47			24.99			32.59
	0.696	0.275		5.74	1.91			28		6.2	1.91		118	32		16	14		316.27	16.81		8.04	12.38			26.62
	0.583	0.364		4.49	1.39		120	24		6.36	2.44		96	38		14	24		127.88	33.75		8.85	15.28			13.24
	0.545	0.759		2.63	1.39		46	36		3.88	2.09		84	56			26		882.8	88.83			34.21		215.54	22.62
	0.691	0.305		5.74	1.74		30	26		7.44	2.09		64	32			16		858.75	20.4			17.85		46.33	19.51
	0.497	0.301		4.96	1.57		64	26		6.36	1.91		206	40			24		387.12	23			13.48		71.54	18.36
	0.594	0.24		6.05	2.09		72	36		6.51	2.44		194	36			12		369.14	21.08			11.76		158.75	40.3
	0.659	0.396		4.96	1.91		84	28		5.74	6.79		102	44			26		395.86	118.31			13.26		167.44	16.14
	1.062	0.347		4.8	3.13		84	32		6.51	4.18		118	44		26	24		240.35	63.82		6.96	10.67		111.68	17.51
	0.886	0.362		3.72	1.57		108	30		4.65	2.26		88	42			24		223.91	34.36			12.8		145.86	18.39
	1.241	0.25		1.55	2.44		20	32		2.48	2.44		104	34		12	16		63.33	20.74		2.1	8.67		117.63	26.52
	0.685	0.321		1.39	1.57		106	36		1.55	2.44		152	44		64	24		242.5	34.46		14.95	12.14		69.36	23.47
	1.311	0.572		1.24	1.39		88	30		2.33	1.74		62	52		26	24		104.37	51.75		20.53	23.75		152.8	20.13
	0.583	0.317		1.09	1.91		56	32		1.55	2.09		98	42		44	20		190.52	27.83		31.75	16.27		65.96	24.83
	0.543	0.269		1.09	2.09		62	24		2.02	2.26		76	28		44	12		66.65	17.02		21.16	16.75		48	23.97
	0.855	0.232		1.09	1.91		52	28		1.39	1.91		76	30		40	14		175.57	13.29		40.9	11.39		50.41	24.57
	0.73	0.27		0.93	2.26		44	26		1.24	2.26		70	28		40	14		41.57	17.09		24.62	12.3		31.35	17.58
		0.405		1.55	1.57		56	24		1.55	2.26		108	42		54	20		68.68	38.44		43.71	20.94		28.37	17.03
		0.594		1.55	1.39		62	26		1.86	2.09		46	44		16	22		96.72	54.62		26.94	26.08		31.29	17.33
		0.307		1.55	2.44		44	24		2.02	3.83		68	34		26	14		283.95	39.98		16.52	22.05		48.49	19.52
	0.473	0.276		2.98	1.39		70	30		3.81	1.74		56	40		52	16			19.21		22.59	12.28		39.8	28.44
	0.561	0.745			1.39		38	28			4.18		99.3	58		33.86	28			180.62		20.69	28.51		69.33	17.26
	0.903	0.264			2.09		65.3	30			2.44			34			14			21.9			13.48		498.28	30.61
	0.748	0.336			1.39			24			1.57			36			18		102.4	18.99			14.89		108.41	22.08
	0.575	0.271		3.28	1.91			32		3.28	2.26			42			28		117.77	25.72			9.61			18.84
	0.643	0.343		2.51	1.39			30		3.28	1.74		66	42		10	16		170.67	25.07		2.84	17.58			31.49
	0.521	0.312		1.74	2.96		60	24		2.7	6.79		64	30		18	16		121.48	63.55		9.12	15.54			16.78
	1.14	0.314		1.54	1.91		58	24		2.32	4.35		70	32		26	14		48.83	43.71		28.82	19		68.85	16.97
	0.596	0.337		1.93	2.44		36	28		1.93	4.18		70	42		38	20		43.57	59.16		21.18	14.94		52.79	19.57
	2.07	0.225		1.35	2.09		48	28		1.54	2.26		44	28		16	10		126.55	14.24		27.03	12.4		28.11	34.47
	0.453	0.258		3.47	2.44		40	34		3.47	2.96		44	40		22	24		203.15	30.55		26.32	8.71		31.12	23.17
	0.542	0.762		2.51	2.96		28	26		4.05	4.35		70	66		26	6		52.91	218.77		20.09	247.93		39.69	27.04
	0.841	0.232		1.74	2.26		38	28		1.93	2.26		44	26		34	14		1167.81	13.63		46.5	10.25		19.93	27.27
	1.512	0.234		2.51	2.44		20	26		6.56	2.61		46	28		26	16		22.32	17.1		18.12	9.09		40.29	17.71
	1.502	0.229		1.54	3.83		38	26		1.54	3.83		86	26		40	10		81.63	22.8		517.31	12.28		4.77	25.53
	1.008	0.248		2.12	1.39		50	28		2.51	1.57		32	38		10	20		2166.32	14.8		23.52	10.18		24.43	22.62
	1.476	0.266		2.7	1.91		34	22		9.07	2.09		60	26		24	12		1519.02	14.45		20.17	17.76		41.73	23.4
	1.129	0.245		2.32	1.39		52	10		5.98	1.39		284	8		70	6		714.95	2.72		27.93	16.59		37.25
	0.967	0.205		2.32	2.09		60	18		4.25	2.78		168	28		114			1956.51	15.96		33.9			45.93	22.22
	1.391	0.224		3.67	1.74		56	12		9.07	2.09		112	14		6			2731.81	6.55		459.82			125.25	21.7
	1.655	0.347		2.89	1.22		30	20		8.49	1.57		214	26		114			1886.94	14.16		19.56			29.13	31.55
	0.603	0.162		2.51	1.39		104	14		11.77	1.57		218	14		144			1980.4	3.56		38.33			30.18	25.51
	0.467	0.174		1.93	2.96		56	8		11.77	2.96		142	14		8			1930.1	7.21		348.02			82.26	7.68
	0.636	0.416		2.32	1.57		26	36		11.19	2.61		174	56		72			1932.38	60.8		33.98			50.14	46.8
	0.659	0.196		3.67	2.26		56	14		6.95	2.61		124	16		68			159.02	8.18		37.13			76.53	22.13
	0.476	0.243		2.7	1.74		58	24		3.47	3.13		168	30		166	10		206.3	22.82		28.86	6.26		101.44	17.3
	0.91	0.179		4.83	4		38	20		5.02	4.18		76	26		26			422.95	19.45		21.75			27.91	28.59
		1.039		4.25	1.39		48	34		8.11	5.05		88	86		38	30		92.52	451.24		15.37	41.17			24.38
		0.153		2.51	2.61		90	14		2.7	2.61		82	18		46	6		493.02	7.19		21.31	3.92		47.33	16.66
		0.157		10.42	1.91		78	22		11.77	1.91		52	22		22	8		786.59	6.6		20.54	6.17		80.99	25.71
	0.376	0.166		2.9	1.91		36	26		5.57	2.26		88	28		46	14			10.5		12.38	9.63		45.12	24.31
	0.294	0.188			1.04		86	58			1.74		103.31	62		47.31	38			20.28		72.3	6.54		27.07	39.9
	0.319	0.273			1.39		50.92	26			2.26			46			28			28.38			10.17		52.69	20.42
	0.924	0.171			1.39			52			1.91			56			18		1025.79	18.29			10.01		46.57	103.22
	0.456	0.238		10.78	1.57			50		11.56	2.09			54			34		386.34	26.86			6.52			32.41
	0.31	0.719		7.64	1.22			26		7.64	3.31		236	36			28		46.74	85.68			26.59			79.59
	0.369	0.235		2.94	2.26		218	34		3.33	2.44		172	38			24		773.02	21.79			12.89			56.75
	0.284	0.202		1.76	3.48		72	16		4.7	3.48		44	14		18	12		1244.04	9.84		13.73	14.94		464.76
	0.689	0.233		3.14	4		44	14		11.56	4.52		178	14		78	12		87.54	14.74		25.72	14.52		68.24
	0.308	0.192		3.53	2.78		48	18		3.53	2.78		236	16		164	14		946.97	8.54		15.71	14.34		42.82
	0.299	0.21		8.82	3.83		102	22		11.56	3.83		80	34		32	32		183.13	27.35		10.22	10.77		38.08
	0.305	0.192		6.86	2.96		74	18		6.86	2.96		222	26		148	24		1184.89	14.78		10.91	10.03		41.25
	0.279	0.193		0.98	4.87		194	20		8.43	5.22		94	18		46	16		352.55	18.13		11.98	8.31		61.65
	0.771	0.191		7.64	6.61		96	14		7.84	6.61		204	12		144	10		479.72	15.15		15.58	10.55		74.42
	0.371	0.197		7.64	2.44		72	36		7.64	2.44		146	34		102	32		65	16.34		12.53	11.26		91.1
	0.32	0.176		3.14	2.44		130	8		3.33	2.44		210	6		136	4		133.75	2.58		11.38	17.74		43.22
	0.325	0.42		4.51	2.04		174	31.34		4.7	2.81		64	43.3		32	22.98		251.65			11.99	18.54		65.45	27.17
	0.295			1.18			66			2.55			102			20			108.72			9.65			110.23
	0.41			2.16			84			3.33			128			74			142.2			17.08			41.67
				4.7			60			5.29			88			42			481.7			8.34			92.46
		0.593		5.49	5.92		84	78		7.64	6.09		84	88		58	8		107.28	317.8		9.27	11.06		38.33	159.53
		1.137		2.74	3.83		84	66		6.27	9.57		194	198		128			444.5	2154.46		13.75			82.97	81.51
	0.422	0.405		4.76	4.7		150	78		6.54	6.79		58	76		34	36			209		15.86	8.29		32.79	65.12
	0.391	0.467			2.96		50	178			11.66		141.11	226		78.5	172			1230.62		13.36	17.55		111.28	69.39
	1.022	0.402			5.92		100.11	92			6.61			94						249.78					36.5	151.27
	0.925	0.442			11.66			82			11.66			80					168.5	412.3					85.4	123.69
	0.52	0.599		6.28	5.92			140		6.44	6.44			142			14		299.49	547.77			7.96			166.76
	0.446	0.563		9.66	4.52			88		9.82	5.05		62	90		36			173.58	255.88		23.44				216.38
	0.406	0.436		2.09	7.66		44	50		3.86	7.66		78	86		50			225.33	287.22		13.72				79.02
	0.561	0.515		1.77	5.05		68	42		2.9	5.22		44	46		8			50.18	123.66		325.75			25	43.36
	0.995	0.53		1.61	6.26		20	106		1.93	6.61		84	120		40			29.75	420.4		33.3			37.33	120.59
	1.132	0.387		1.29	2.78		48	22		1.45	2.78		50	20		30			22	21.52		18.47			18.98	36.69
	0.407	0.458		1.29	6.09		42	46		1.29	6.09		46	44		22			77.38	122.73		14.06			27.24	102.33
	0.385	0.46		1.61	4.52		40	74		2.09	7.31		42	72		12			220.77	242.11		18.4			22.84	93.72
	0.854	1.659		2.09	2.78		42	26		2.58	9.05		66	176		28	90		400.95	2642.46		21.01	429.71		34.28	29.2
	0.851	0.401		1.77	5.74		36	88		3.22	5.74		86	86		54	10		30.14	197.95		35.38	13.04		53.93	469.7
	0.437	0.386		1.45	9.57		46	80		1.61	9.57		110	100		56	12		37.01	369.4		30.53	10.52		23.19	75.71
	0.377	0.421		1.77	6.79		54	50		2.09	6.79		46	48		10	12		635.03	137.21		23.67	18.25		27.04	43.78
	0.7	0.389		2.09	6.26		38	58		6.76	6.26		46	56		24	12		289.68	136.37		16.46	4.66		39.24	88.12
	0.477	0.385		1.61	10.44		40	108		3.7	11.66		110	106		48	14		862.64	475.84		30.64	7.08		39.37	187.03
	0.458	0.437		11.43	8.87		54	114		11.75	8.87		92	112		26	18		260.24	434.13		29.96	13.64		25.19	210.48
	1.464	0.383		4.51	7.66		48	88		5.31	7.66		168	86		38	38		1040.13	252.31		19.42	5.85		34.24	72.63
	0.414	0.436		3.06	2.26		118	64		11.43	2.26		130	62		20	26		761.67	61.09		12.15	17.14		37.04	54.74
	2.353	0.448		7.89	5.92		112	98		9.98	7.13		130	96		90	44		102.14	306.65		20.1	14.82		110.02	119.61
	0.416	0.513		3.38	1.74		52	46		5.31	1.74		160	56		74	20		784.12	49.99		13.42	24.47		268.53	37.94
	0.389	0.77		1.61	1.74		156	74		5.15	2.78		42	132		26	72		717.53	282.56		19.09	22.41		36.63	47.5
	0.62	1.047		10.95	1.57		40	68		11.11	3.13		104	126		62	66		2080.99	412.92		54.49	25.21		192.61	42.26
	0.412	0.536		1.77	1.91		44	40		6.6	2.09		156	40		44	18		156.1	44.81		16.96	22.69		21.71	28.12
	0.69	0.488		3.06	2.96		110	42		3.54	2.96		134	42		132	20		667.94	60.67		53	20.03		30.9	30.57
		1.185		10.3	1.57		36	40		10.47	2.44		106	94		44	52		158.22	271.79		14.51	52.7		130.47	23.86
		0.588		1.93	1.57		100	38		2.9	2.09		164	60		76	30		165.72	73.74		9.15	17.79			24.57
		0.414		3.86	3.31		148	56		4.19	3.65		88	54		58	32		400.66	81.6		22.15	21.23		80.33	38.81
	0.487	0.754		3.85	1.39		44	34		5.29	1.74		96	50		70	22			65.6		10.09	34.1		104.05	24.1
	0.393	0.678			1.57		96	44			1.57		93.85	60		45.31	22			63.87		34.59	27.74		32.27	39.62
	1.005	1.133			1.57		64.46	56			2.44			94			48			259.86			29.77		36.03	31.19
	0.617	1.633			2.44			66			4.18			116			46		68.67	791.81			37.7		57.25	51.21
		0.595		1.38	1.74			50		2.35	1.74			56			20		63.31	57.98			28.8			52.1
	0.434	1.138		1.52	1.74			36		1.79	2.26		60	60		34	34		442.36	154.31		12.69	43.73			22.18
	0.508	0.248		1.38	2.44		46	48		2.62	4.35		90	90		28	54		860.8	97.09		12.49	10.78			23.15
	0.369	0.627		1.93	1.57		80	36		8.83	2.26		168	56		74	20			79.35		17.54	28.69		25.2	30.58
	0.407	0.605		1.38	2.61		98	36		6.76	3.65		158	80		84	50		224.15	176.66		15.15	23.75		86.33	24.18
	0.345	0.255		4.14	1.91		70	82		5.38	2.78		130	82		128	16		224.27	58.13		39.44	10.62		57.12	215.76
	0.448	0.235		4.42	1.22		48	40		5.66	1.22		96	38		86	18		63.61	10.89		16.54	9.6		65.02	43.09
	0.498	0.251		1.66	2.78		84	104		2.21	3.83		78	130		76	52		181.98	124.97		25.27	10.81			282.28
	0.343	0.24		1.79	3.31		62	34		6.21	4.35		78	84		50	60		61.6	87.7		13.88	8.51		121.34	20.94
	0.35	0.274		2.48	2.78		74	18		2.48	3.13		72	20		54	18		86.55	17.15		12.31	13.37
	0.48	0.336		2.07	2.78		58	48		2.76	3.13		72	52		52	20		183.15	54.69		10.21	11.61		171.36	37.69
		0.331		3.45	1.74		72	34		4.97	1.91		70	40		68	20		123.07	25.29		15.12	13.3		67.6	26.71
		0.233		3.17	3.48		54	52		3.45	3.48		74	50		72	26		80.94	40.54		19.7	7.23		45.21	41.78
		0.424		3.73	1.91		44	46		3.73	2.78		104	56		96	36		204.96	66.01		16.6	17.04			20.26
	0.469	0.574		2.46	3.31		96	92		4.23	8		62	98		60	36			450.02		13.33	14.76			75.08
	0.315	0.424			1.57		58	34			2.09		93.71	48		68.71	24			42.54		17.16	16.37		371.38	23.22
	0.385	0.379			1.74		67.43	54			2.96			70			48			78.53			11.93			22.54
	0.997	0.56			3.89			63.47			4.89			81.96			35.02		69.79				27.82		72.18	80.03
	0.48			1.38						2.48									53
	0.53			1.52						1.79			60			34			62.02			12.56
				1.66			44			1.79			94			18			462.29			10.99
		0.32		1.38	7.77		96	98		2.76	8.32		90	128		28	4		13.91	340.79		12.43	2.27		24.42	609.26
		0.292		0.69	8.32		80	112		0.69	8.88		168	170		74	28		132.2	440.8		17.48	4.87		250.83	178.08
		0.361		1.33	7.77		98	136		1.9	11.47		42	158		16				654.23		21.65			84.82	246.71
		0.316			7.4		36	158			11.1		90.8	188		34	4			659.43		15.02	0.98		56.83	1121.18
		0.354			7.03		70.8	184			7.77			222						610.63					57.15	362.12
		0.295			7.59			122			9.99			136			8			400.8			5.45		94.81	168.54
		0.305			5.18			90			7.4			90			18			203.13			8.61			137.94
		0.31			5.55			94			7.4			118			22			270.69			8.91			93.92
	0.519	0.324			6.85			112			9.25			172			24			515.48			8.66			157.54
	0.564	0.295			5.92			48			7.4			46			22			100.42			10.56			34.83
	0.365	0.307			4.44			76			6.66			104			72			212.64			15.76			42.65
	0.361	0.287			5.92			164			5.92			194			90		255.1	329.61			11.78			388.15
	0.45	0.357		2.38	1.66			26		3.84	1.66			26			10		438.58	15.41			25.84			24.86
	0.372	0.927		2.56	2.4			88		6.59	8.88		128	142			60		55.24	1168.91			25.92			70.12
	0.343	0.927		2.93	2.4		106	88		3.29	8.88		118	142		34	60		557.75	1168.91		20.16	25.92			70.12
	0.477	0.763		11.16	2.59		52	84		11.53	10.55		46	120		20	44		551.75	965.96		14.47	21.47		427.4	61.82
	0.577	0.504		5.31	2.4		44	90		9.15	3.88		134	110		84	30		84.37	215.11		12.55	19.21		48.98	85.11
	0.55	0.544		5.67	5.37		110	54		5.67	7.03		134	108		80	36		43.94	413.03		15.98	16.5		33.25	56.01
	0.347	0.707		1.83	3.7		64	62		1.83	11.65		40	206		20	34		139.44	1696.73		14.02	22.22		90.33	39.67
	0.452	0.489		2.01	4.44		40	66		3.48	8.14		70	106		42	38		394.39	421.93		10.32	11.79		34.77	56.97
	0.38	0.694		2.74	2.96		72	52		3.84	11.65		84	100		52	32		61.91	808.51		12.45	22.99		31.77	41.5
	0.435	0.641		1.65	2.78		74	38		2.01	8.51		178	100		94	32		26.34	545.49		22.18	23.14		51.4	37.95
	0.688	0.542		1.46	2.59		98	58		1.46	5.37		56	100		36	36		515.28	291.05		23.07	13.94		42.15	43.88
	0.68	0.615		5.67	3.88		48	40		7.5	8.32		52	80		14	36		23.64	409.34		20.95	25.04		74.63	30.8
	0.357	0.481		1.65	6.66		54	56		1.83	7.03		152	112		70	46		137.53	378.72		14.69	14.87		20.32	54.2
	0.335	0.523		2.38	6.47		104	46		4.94	8.51		34	90		14	32		211.52	400.57		17.43	19.59		95.89	44.7
	0.719	0.578		2.2	1.48		30	26		3.66	2.04		64	36		34	20		141.6	42.45		15.89	22.65		83.72	16.84
	0.505	0.745		2.01	1.66		50	48		2.74	6.11		84	78		46	26		28.75	355.05		14.87	38.28		21.42	41
	0.519	0.488		1.83	2.59		52	36		1.83	3.52		76	92		38	20		20.54	158.03		27.59	23.83		29.59	40.77
	1.045	0.518		1.46	7.59		34	36		1.46	11.65		44	50		24	24		155.02	301.74		13.04	29.26		22.12	23.21
	0.784	0.317		1.83	2.04		46	32		2.2	3.33		42	30		18	14		102.39	31.67		11.93	13.77		28.21	29
	0.369	0.585		1.83	1.48		44	32		2.74	2.04		98	48		36	24		696.21	57.28		25.21	29.89		31.47	21.07
	0.51	0.489		2.56	5.37		40	34		5.12	5.55		74	52		52	30		1468.98	141.13		29.48	17.89		51.9	19.77
		0.415		2.01	5.18		22	32		6.22	5.18		262	66		196	20		1262.55	141.88		17.17	20.58		36.88	30.93
		0.496		3.11	8.51		140	80		7.32	10.73		226	110		188	38		100.99	585.43		18.47	22.34		16.74	106.13
		0.654		2.74	2.04		86	34		3.11	3.33		220	82		148	28		311.41	178.58		19.41	24.65		59.15	28.83
		0.581		2.96	3.52		116	58		4.31	8.32		88	86		28	22			415.72		14.25	28.01		5.78	50.33
		0.377			11.65		90	38			11.65		104.33	50		59.48	20			219.6		17.63	22.47		48.68	41.29
		0.487			5.92		67.33	30			5.92			54			20			155.68			26.61		73.32	17.92
		0.514			6.47			34			6.66			70			22			239.63			24.44		60.83	38.63
		0.441			6.11			34			6.66			40			18			117.48			25.11			22.21
		0.347			10.73			46			10.73			84			22			312.76			16.45			67.29
		0.383			5.37			28			7.59			38			16			110.46			15.23			17.09
		0.375			3.52			26			3.52			34			16			44.88			21.8			18.14
		0.355			5.37			64			5.55			86			20			169.44			28.88			131.73
		0.348			5.92			32			5.92			56			32			115.37			16.86			22.49
		0.449			9.81			72			11.65			90			24			470.78			20.63			104.16
		0.515			5.74			46			7.22			84			26			312.34			24.11			37.57
		0.463			7.4			36			7.77			80			22			287.8			21.81			41.28
		0.401			2.22			34			2.59			40			18			41.54			15.63			27.56
		0.405			4.07			42			4.26			52			18			89.72			18.04			31.69
		0.394			7.59			56			10.91			84			24			361.08			20.58			79.85
		0.419			0.74			28			0.74			40			20			12.4			15.7			22.69
		0.355			3.33			34			3.52			40			20			49.98			14.5			16.31
		0.349			2.04			38			2.4			48			16			40.2			16.35			32.72
		0.366			4.99			32			5.18			34			20			64.46			15.15			20.54
		0.989			1.66			44			4.44			84			46			368.86			30.12			30.73
		0.348			6.66			34			6.66			42			22			97.34			14.01			16.87
		0.377			6.11			26			6.11			34			14			78.32			24.65			17.01
		0.35			4.99			32			4.99			34			12			59.38			25.21			27.21
		0.316			10.55			22			10.73			82			24			278.04			22.06			59.12
		0.378			6.85			30			7.03			44			24			116.92			22.94			18.6
		0.336			6.66			34			6.66			38			18			85.03			17.07			26.82
		0.351			5.18			30			5.55			36			14			70.13			18.76			26.06
		0.317			2.4			34			2.4			36			14			27.39			15.09			28.04
		0.404			4.07			22			4.26			38			22			65.4			23.06			15.32
		0.379			8.88			28			9.07			58			22			199.38			21.35			18.94
		0.312			3.88			26			3.88			32			12			38.74			20.93			17.57
		0.404			2.04			76			7.03			80			52			227.21			17.21			34.93
		0.428			2.78			30			3.14			36			18			48.38			20.39			21.18
		0.341			3.14			68			3.14			90			26			96.37			12.59			52.08
		0.323			7.03			44			7.03			76			24			172.57			11.71			36.72
		0.331			5.55			38			5.74			52			14			98.8			21.03			32.16
		0.301			6.85			42			6.85			42			22			86.6			12.24			22.8
		0.285			6.29			60			7.59			60			18			129.79			14.95			45.8
		0.334			5.37			76			6.85			92			72			210.49			13.21			40.11
		0.304			6.66			40			6.66			40			22			80.99			13.22			28.69
		0.336			6.85			56			6.85			72			18			165.72			16.01			72.05
		0.338			5.74			30			5.74			38			16			73.72			19.56			22.14
		0.323			6.66			44			6.66			46			28			98.95			10.48			25.26
		0.351			3.14			34			3.14			40			18			44.09			16.06			23.7
		0.338			2.96			50			3.14			50			20			53.07			14.22			31.85
		0.376			7.03			26			7.22			34			18			92.3			18.6			13.55
		0.355			1.66			34			1.66			36			16			21.21			21.8			26.19
		0.349			1.66			28			1.85			28			12			18.08			19.87			20.21
		0.333			6.85			26			6.85			32			14			72.99			16.77			14.49
		0.336			7.03			32			7.22			72			16			174.67			22.29			43.87
		0.324			6.11			26			6.11			38			16			75.23			21.67			18.62
		0.377			8.88			74			9.81			86			22			318.06			24.19			180.34
		0.38			6.29			28			6.29			68			18			162.53			17.04			18.48
		0.29			2.96			34			2.96			34			14			29.19			14.01			33.52
		0.328			4.07			30			4.07			30			14			40.05			22.07			29.12
		0.336			3.14			28			3.14			28			14			29.54			17.59			22.35
		0.292			2.59			22			2.59			22			10			16.64			22.63			30.37
		0.327			6.85			36			6.85			38			14			85.12			20.39			29.5
		0.296			6.47			28			6.47			48			28			91.93			25.05			18.73
		0.29			7.59			78			7.59			82			20			180.49			13.74			103.89
		0.311			0.93			34			0.93			32			18			9.26			13.26			21.2
		0.279			6.47			30			6.47			28			12			50.54			19.78			31.88
		0.426			2.04			62			4.62			92			66			181.07			12.04			27.74
		0.312			0.56			40			0.56			40			12			6.99			19.03			30.54
		0.294			5.37			34			5.37			34			16			53.68			16.87			25.31
		0.289			11.65			72			11.65			70			12			235.68			15.19			73.45
		0.295			1.3			28			1.3			28			16			10.74			14.11			19.48
		0.33			4.07			28			4.07			38			14			51.04			16.81			20.18
		0.324			1.48			30			1.48			32			12			15.34			12.15			37.54
		0.315			2.04			36			2.04			34			14			21.85			19.14			25.28
		0.297			3.7			28			3.7			30			16			32.97			21.18			21.5
		0.284			6.29			40			6.29			44			18			78.6			9.92			30.47
		0.298			2.96			24			2.96			22			10			19.41			22.44			21.34
		0.295			2.22			30			2.22			28			12			18.34			17.86			25.55
		0.299			3.7			32			3.7			34			14			37.61			13.19			27.01
		0.283			5.18			34			5.18			32			14			46.91			21.72			28.9
		0.287			3.14			24			3.14			22			14			19.83			18.41			19.23
		0.357			3.33			58			4.99			78			50			138.95			8.5			16.53
		0.341			5.18			28			5.18			40			12			70.66			111.13			30.74
		0.347			2.96			38			3.52			42			20			51.3			15.02			32.33
		0.307			7.03			24			7.03			30			8			64.75			107.64			28.07
		0.314			6.29			26			7.03			38			14			83.88			132.51			40.54
		0.509			2.96			24			4.07			32			4			66.29			39.36			23.3
		0.309			5.74			14			6.47			36			26			71.97			120.59			11.99
		0.29			4.07			26			4.07			26			8			30.69			26.9			25.73
		0.29			4.99			36			4.99			34			18			49.2			12			31.5
		0.302			1.66			44			1.85			42			4			23.47			29.33			49.79
		0.355			3.33			120			3.52			124			28			154.95			25.43			188.79
		0.75			2.22			62			4.07			94			42			286.94			19.53			41.74
		0.389			1.85			36			2.04			46			18			36.5			19.15			31.07
		0.752			2.04			46			4.07			124			112			379.52			21.61			110.57
		0.463			1.85			44			2.4			68			20			75.56			19.24			40.76
		0.287			2.59			26			2.59			24			8			17.84			19.97			31.3
		0.297			2.22			30			2.22			32			10			21.1			17.29			26.03
		2.308			1.66			36			3.7			78			70			666.09			64.23			150.53
		0.37			2.04			22			2.04			22			18			16.61			17.21			293.88
		0.296			3.33			24			4.26			24			22			30.26			15.19
		0.41			4.69			47.69			5.76			65.85			23.77						22.03			63.76
		1.035			1.76			130			3.92			232			46			941.27			16.75			90.46
		0.729			1.76			62			1.96			60			26			85.73			21.5			51.99
		1.083			9.21			62			9.41			172			170			1752.86			42.3
		0.741			1.76			50			1.76			48			26			62.6			28.97			31.77
		1.168			6.66			142			6.86			166			100			1330.07			26.68			107.65
		0.729			1.96			20			1.96			26			20			37.15			30.5			18.74
		1.122			2.74			62			7.64			118			24			1011.51			151.9			216.66
		2.528			2.74			84			11.56			116			62			3389.95			54.58			70.98
		1.352			7.25			44			8.23			118			116			1312.98			29.51
		1.176			7.64			88			8.43			108			54			1070.68			37.46			255.08
		0.959			5.29			114			7.06			132			70			893.71			46.3			593.75
		0.969			7.06			86			7.06			90			34			615.7			34.47			100.63
		1.143			11.56			80			11.56			104			102			1374.16			34.52
		1.007			9.02			80			9.6			96			82			928.05			31.21			138.63
		1.155			5.88			88			5.88			102			100			692.72			25.14
		0.853			7.45			22			7.45			98			36			622.78			37.51			20.54
		1.757			5.68			36			8.62			110			108			1665.99			67.5
		1.158			11.56			94			11.56			106			104			1418.97			23.46
		1.025			11.56			70			11.56			106			104			1255.99			20.2
		1.04			11.56			76			11.56			104			102			1250.33			23.52
		1.022			7.45			58			7.45			92			76			700.48			22.04			57.54
		1.868			2.16			30			6.47			96			94			1160.25			63.26
		1.053			5.1			70			7.06			110			100			817.76			20.34			4361.8
		1.537			7.25			56			11.56			76			74			1350.35			439.33
		0.95			4.31			52			4.51			82			78			351.33			31.34			474.9
		1.218			10.58			38			10.58			104			102			1340.19			57.54
		0.984			11.56			88			11.56			108			106			1228.5			24.03
		1.135			6.47			70			6.47			96			94			704.97			31.02
		1.299			11.56			62			11.56			90			88			1351.48			23.77
		1.049			11.56			114			11.56			116			114			1406.67			24.73
		1.134			11.56			92			11.56			100			98			1310.9			27.8
		1.151			8.04			88			8.04			104			102			962.42			20.1
		1.076			11.56			64			11.56			126			124			1567.26			28.79
		1.157			8.62			96			8.62			110			108			1097.07			25.09
		1.064			10.58			50			10.78			92			90			1055.23			34.65
		1.139			1.96			62			1.96			80			68			178.6			24.19			42.52
		1.05			11.56			50			11.56			88			84			1068.14			22.02
		1.195			7.25			66			7.45			94			92			836.86			36.34
		0.893			5.88			78			5.88			92			90			483.08			18.19
		0.997			11.56			62			11.56			90			88			1037.28			31.23
		1.452			4.31			48			5.1			96			94			710.9			39.28
		0.995			6.86			48			6.86			98			96			668.92			21.53
		1.183			4.51			56			4.9			118			116			684.01			24.54
		0.91			6.86			88			6.86			92			90			574.32			19.07
		0.923			4.7			74			4.9			96			94			434.18			17.38
		1.007			11.56			60			11.56			100			96			1164.09			38.66			156.41
		1.035			11.56			60			11.56			68			66			813.59			29.17
		0.895			7.25			60			7.25			80			78			519.1			22.47
		0.921			5.88			64			5.88			80			78			433.24			21.83
		1.022			0.78			68			1.37			100			90			140.01			30.83			1616.18
		1.164			11.56			56			11.56			82			80			1103.38			23.83
		1.224			8.43			80			8.43			102			100			1052.47			36.99
		0.892			7.25			30			7.25			86			78			556.16			55.18			3052.92
		2.753			2.94			20			9.6			92			90			2431.45			107.19
		0.991			4.51			64			4.51			68			60			303.92			22.66			281.43
		0.951			10.78			80			10.78			116			114			1189.21			28.76
		1.09			11.56			78			11.56			96			94			1209.64			26.53
		0.981			4.7			68			4.7			100			98			461.07			24.23
		1.102			10			54			11.37			82			80			1027.44			38.89
		1.094			11.56			60			11.56			106			104			1340.54			22.28
		1.129			11.56			66			11.56			112			110			1461.74			36.7
		0.947			5.88			68			5.88			108			86			601.38			21.98			271.26
		1.069			6.66			82			6.66			94			92			669.24			35.98
		1.008			11.37			60			11.37			100			98			1146.1			21.28
		1.091			6.08			60			6.08			86			84			570.46			20.57
		0.905			7.45			34			7.45			110			108			741.65			36.38
		0.86			2.74			74			2.74			78			68			183.8			24.87			473.18
		0.868			0.78			76			0.78			76			50			51.46			27.93			168.73
		0.948			2.16			34			2.16			68			66			139.24			44.09
		1.028			11.56			72			11.56			96			94			1140.83			22.75
		1.13			11.37			82			11.37			92			90			1182.03			33.56
		0.948			6.08			66			6.08			116			114			668.61			22.95
		1.028			3.33			80			3.33			100			82			342.32			35.49			317.92
		0.755			11.56			70			11.56			74			72			645.86			22.54
		0.914			11.56			60			11.56			90			88			950.93			18.1
		1.034			6.47			68			6.47			98			96			655.62			23.8
		1.016			4.31			88			4.7			100			98			477.52			18.16
		1.177			11.56			28			11.56			78			76			1061.28			30.37
		1.09			6.66			36			7.25			74			72			584.79			25.6
		0.972			8.62			68			8.62			86			84			720.56			33.28
		1.062			9.6			34			11.56			88			60			1080.35			337.4			108.91
		0.901			6.86			64			6.86			90			88			556.28			22.55
		0.848			11.56			52			11.56			70			68			686.2			26.67
		0.819			1.57			88			1.57			86			76			110.58			17.64			155.62
		0.901			7.64			76			7.64			94			92			647.06			17.79
		0.956			5.88			66			5.88			84			82			472.19			30.07
		1.097			4.31			56			4.31			88			86			416.07			27.88
		0.851			5.88			72			5.88			90			72			450.35			24.75			85.96
		0.788			0.78			90			0.98			88			86			67.96			21.74
		0.89			11.56			58			11.56			62			60			637.88			15.5
		1.002			7.25			64			7.25			86			84			624.75			26
		0.936			11.56			58			11.56			64			62			692.49			21.02
		0.889			3.53			62			3.53			68			66			213.4			27.76
		0.912			8.62			82			8.62			84			82			660.36			19.04
		0.89			7.84			68			7.84			78			76			544.25			24.4
		0.907			6.27			66			6.27			92			90			523.19			19.89
		1.086			6.08			20			6.86			90			88			670.5			24.87
		0.962			6.66			46			7.06			96			94			652.01			17.64
		1.001			6.47			58			6.47			86			84			556.98			27.79
		0.879			1.18			64			1.18			62			60			64.31			19.52
		1.243			6.86			14			7.45			34			26			314.85			384.95			99.26
		0.907			8.43			78			8.43			84			82			642.26			23.4
		0.946			10.19			70			10.19			84			78			809.74			19.41			1757
		0.795			7.64			64			7.64			102			100			619.53			24.73
		1.039			11.56			84			11.56			88			86			1056.95			29.23
		1.007			3.33			86			3.33			94			92			315.21			24.13
		1.219			2.55			14			2.55			34			32			105.69			241.35
		0.914			11.56			62			11.56			66			64			697.35			25.91
		0.855			5.88			68			5.88			68			58			341.86			21.05			275.77
		0.873			8.82			76			8.82			106			104			816.19			16.91
		0.85			2.35			50			2.74			48			42			111.79			20.51			854.45
		0.884			2.35			82			2.35			86			84			178.66			20.19
		0.86			7.45			44			7.45			90			88			576.63			37.67
		0.842			7.84			84			8.23			94			92			651.39			19.1
		0.765			2.55			58			2.55			56			46			109.24			20.3			149.15
		0.805			4.7			76			5.68			74			72			338.36			15.67
		0.814			0.39			36			0.78			70			62			44.44			16.26
		0.798			7.64			62			7.64			62			58			378			16.99			273.18
		0.792			1.76			46			1.76			44			38			61.33			14.79			430.98
		0.829			7.64			54			7.64			68			66			430.68			25.88
		0.849			2.74			94			2.74			100			98			232.63			19.32
		0.862			0.59			74			0.59			76			74			38.65			20.99
		0.745			11.37			94			11.37			92			84			779.3			14.82			1342.95
		0.839			7.25			68			7.25			68			66			413.63			19.25
		0.853			1.96			62			1.96			64			62			107			26.6
		0.786			6.08			44			6.08			72			70			344.08			48.53
		0.814			10.39			78			11.56			76			72			715.15			22.78			815.89
		0.82			4.51			76			4.51			74			70			273.67			22.71			1650.78
		0.735			2.94			60			3.14			58			50			133.86			15.89			143.22
		0.996			3.33			56			4.9			70			68			341.63			31.83
		0.843			9.21			64			9.21			66			64			512.43			26.36
		0.762			1.76			54			1.96			52			50			77.66			16.79
		0.802			5.1			38			5.1			68			66			278.13			22.25
		0.776			4.9			72			4.9			70			68			266.17			17.87
		0.78			0.98			44			0.98			48			46			36.69			33.52
		0.81			10			56			10.39			62			60			521.79			26.36
		0.739			5.88			72			5.88			70			68			304.17			18.86
		0.821			7.45			58			7.45			70			68			428.15			35.36
		0.707			2.55			50			2.55			48			46			86.54			16.93
		0.745			4.51			56			4.51			66			64			221.76			38.91
		0.782			1.18			50			1.18			48			46			44.29			25.21
		0.731			1.57			42			1.57			48			46			55.09			37.45
		0.749			3.33			50			3.33			48			46			119.72			19.45
		0.722			3.53			80			3.53			78			76			198.8			20.07
		1			6.65			64.36			7.03			87.1			78.71						37.39			911.48
		1.286			1.34			32			3.17			68			4			277.21			0.71			34.37
		0.546			1.34			56			3.01			76			22			124.9			12.61			42.32
		2.057			1.67			56			4.34			100			18			892.74			10.51			39.66
		0.837			1.5			34			3.51			56			14			164.52			13.93			27.85
		1.296			1.5			36			6.18			86			12			688.8			20.06			30.41
		0.82			2			32			6.18			90						456.08						37.59
		0.366			7.68			42			7.68			110						309.2						124.13
		0.582			5.34			70			11.52			250						1676.16						62.75
		0.843			1.84			34			4.01			62			6			209.59			3.46			35.22
		0.295			4.01			22			6.51			32			8			61.45			15.22			16.64
		0.295			4.84			46			5.34			90			8			141.78			11.67			48.18
		0.34			3.01			40			3.51			40			16			47.74			8.23			29.64
		0.327			2.34			156			3.51			226			144			259.4			8.39			11.04
		0.432			2			116			3.84			150			68			248.83			13.88			127.96
		0.324			2			56			2			60			36			38.88			10.53			28.21
		0.911			1.67			52			6.35			112			52			647.9			21.2			34.38
		0.309			3.84			54			11.52			54			12			192.22			17.03			87.51
		0.356			1.67			44			1.84			60			34			39.3			10.77			23.55
		0.531			1.5			56			3.34			114			64			202.18			22.08			38.2
		0.292			1.84			66			1.84			70			38			37.61			9.52			37.31
		0.312			1.67			116			2.84			130			42			115.19			24.91			123.16
		1.339			1.34			44			6.51			126			54			1098.33			35.64			27.76
		0.575			1.67			40			2.67			86			50			132.03			23.21			25.18
		0.604			1.5			48			3.51			158			108			334.97			22.06			37.81
		0.353			1.5			42			1.84			46			20			29.88			15.23			43.95
		1.073			1.34			38			2.17			82			42			190.93			33.41			28.1
		0.412			1.17			44			1.5			50			24			30.9			16.8			44
		1.468			1.34			48			2.5			114			62			418.38			39.34			30.88
		0.786			1.67			78			2.67			134			60			281.22			16.71			53.06
		0.518			1.5			64			2.34			90			48			109.09			13.73			34.15
		0.357			1.34			44			1.5			54			24			28.92			15.93			31.29
		0.434			1.34			32			1.84			44			26			35.14			14.51			20.48
		0.29			1.34			38			1.34			38			24			14.77			8.03			27.75
		0.301			1.5			52			1.5			52			12			23.48			16.33			109.21
		1.069			1.5			64			3.67			158			102			619.87			33			41.3
		0.462			1.5			44			2.17			76			36			76.19			12.09			36.12
		0.289			1.5			38			1.5			42			20			18.21			13.83			38.26
		0.404			0.5			98			0.83			118			54			39.57			9.02			87.02
		0.568			1.17			28			1.67			42			16			39.84			29.78			24.27
		1.315			1			50			1.84			146			12			353.26			12.27			82.03
		2.399			1.34			34			2.34			74			14			415.41			16.05			28.08
		1.752			0.83			30			1.67			54						158						35.44
		1.329			1.34			68			2.84			160			18			603.9			40.36			65.57
		2.29			1.17			38			2.5			88			22			503.8			18.42			31.65
		1.2			1			28			1.5			48			10			86.4			40.04			23.62
		1.284			1.17			70			2.84			156			92			568.86			48.26			69.91
		2.51			0.83			50			3.01			162			2			1223.93			34.83			43.89
		1.62			1.5			54			2.34			88			16			333.59			33.36			43.33
		1.282			1.34			82			3.34			144			38			616.59			46.56			58.16
		1.688			1			32			2.17			46			14			168.5			50.36			22.77
		1.028			0.83			40			1.17			58			26			69.76			60.86			31.91
		0.993			1.17			94			2.17			166			40			357.7			43.69			78.43
		1.524			1.17			54			1.84			132			54			370.15			57.03			78.32
		1.442			1.34			74			2.17			134			68			419.3			43.24			65.1
		1.149			1			52			2			106			38			243.59			49.52			107.36
		1.05			1.34			82			2.34			130			76			319.41			27.86			45.26
		0.9			1.76			54.14			3.25			97.11			36.92						23.58			48.06
		1.932			1.93			74			6.21			136			38			1631.69			12.88			35.06
		1.731			2.14			44			5.56			108						1039.43						42.32
		0.583			3.64			16			4.28			32						79.85						29.57
		1.618			2.14			62			5.99			114			8			1104.87			24.69			52.5
		0.474			3.42			110			6.42			168			52			511.24			14.65			91.1
		0.937			2.14			74			3.64			114			52			388.82			22.17			52.27
		0.789			1.71			32			2.14			46			26			77.67			26.87			19.85
		0.532			1.5			48			1.93			52			16			53.39			23.08			43.49
		0.64			2.35			46			3			62			28			119.04			23.42			24.29
		2.507			2.14			66			5.14			184			98			2371.02			59.34			31.93
		0.555			2.14			52			2.57			56			34			79.88			18.7			28.37
		0.251			2.14			40			3			42			14			31.63			13.34			37.48
		0.288			1.93			34			2.14			38			22			23.42			14.02			19.76
		0.314			2.14			36			2.14			34			18			22.85			12.51			27.05
		0.427			2.35			48			6.21			78			42			206.83			18.63			40.86
		0.274			4.92			90			6.85			112			64			210.21			13.14			206.72
		0.263			2.14			28			2.14			26			12			14.63			12.99			23.36
		0.342			3.42			34			5.56			64			50			121.7			14.04			20.34
		0.384			1.5			36			1.93			48			26			35.57			16.82			22
		0.78			2.41			51.05			4.04			79.68			35.29						20.08			44.65
		0.793			2.14			32			2.86			74			22			167.83			38.1			41.92
		0.719			3.09			104			7.14			232			92			1191.01			19.95			57.56
		0.594			2.62			56			5			128			90			380.16			20.32			22.45
		0.683			2.38			62			7.14			190			32			926.56			25.91			86.28
		0.532			5.71			244			6.66			302			162			1070.02			13.67			413.7
		0.638			2.38			46			4.76			68			24			206.51			25.09			33.66
		0.821			3.09			74			11.19			162			86			1488.29			25.35			32.73
		0.526			4.28			68			6.43			84			38			284.1			11.41			58.67
		0.702			5.71			114			10.47			294			122			2160.88			17.83			51.78
		0.556			2.86			72			7.85			128			34			558.67			19.86			79.21
		0.46			5.24			162			7.14			196			92			643.74			15.35			131.17
		0.499			5			56			7.62			68			28			258.56			13.93			38.28
		0.506			3.57			168			5			202			172			511.06			18.95			34.34
		0.598			3.81			36			10.47			100			52			626.11			24.29			24.66
		0.371			7.62			76			7.62			102			86			288.36			14.94			35.74
		0.511			3.09			50			9.52			84			48			408.64			15.13			16.22
		0.385			0.48			36			0.48			38			20			7.02			4.66			42.41
		0.466			1.43			34			1.43			42			26			27.99			19.61			18.25
		0.462			2.86			44			2.86			70			44			92.49			17.71			30.93
		0.409			3.09			36			4.52			96			72			177.47			17.48			24.83
		0.444			2.14			34			2.14			34			18			32.31			15.91			23.59
		0.58			1.9			68			3.33			82			54			158.37			18.43			37.16
		0.49			2.14			32			2.14			36			14			37.75			27.74			24.71
		0.752			2.38			26			5.24			44			38			173.38			29.58			14.43
		0.793			4.05			208			9.76			362			194			2801.76			23.3			379.01
		0.415			4.76			52			6.43			148			22			394.93			16.17			27.73
		0.569			2.62			34			3.09			38			24			66.81			21.78			18.59
		0.482			5.47			130			7.62			158			100			580.31			19.57			90.97
		0.47			6.66			132			8.33			208			78			814.34			13.05			65.15
		0.39			0.95			60			1.19			58			42			26.92			14.06			48.65
		0.435			2.14			32			2.14			34			18			31.65			45.58			20.67
		0.609			2.38			98			8.33			266			156			1349.41			18.92			87.66
		0.449			2.86			16			2.86			20			4			25.68			35.85			15.29
		0.47			3.09			34			4.76			50			30			111.86			22.28			15.88
		0.412			2.62			28			2.62			28			14			30.22			16.15			24.76
		0.538			2.62			62			5.47			100			38			294.29			15.07			52.41
		1.026			2.62			28			3.09			58			26			183.88			49.44			20.44
		0.689			6.43			50			8.81			288			196			1748.19			73.01			31.06
		0.69			2.38			72			4.52			86			18			268.22			40.67			71.49
		1.828			2.14			32			9.52			180			160			3132.46			60.22			9.86
		0.394			2.38			36			2.86			42			14			47.33			20.69			29.17
		0.582			7.14			110			8.57			258			40			1286.84			91.34			106.88
		0.905			2.14			40			7.38			250			150			1669.73			29.18			14.23
		0.619			3.57			56			5.47			86			54			291.19			16.43			21.36
		0.604			2.38			56			6.9			80			36			333.41			22.22			49.18
		0.456			2.38			48			2.38			50			18			54.26			17.55			43.36
		0.652			1.9			22			4.28			78			34			217.66			39.85			15.05
		1.606			0.71			20			1.67			44			34			118.01			58.27			7.67
		1.108			2.14			36			4.05			106			72			475.66			35.27			22.96
		0.61			3.09			56			6.9			120			30			505.08			17.78			42.38
		0.587			1.67			40			2.62			50			28			76.9			19.1			27.52
		0.455			6.66			68			11.19			130			50			661.89			16.36			72.16
		0.553			2.86			38			3.57			46			20			90.81			25.13			30.44
		0.594			2.14			52			3.57			74			24			156.92			32.05			45.57
		0.768			4.28			56			9.04			74			12			513.76			233.76			72.23
		0.594			4.52			56			8.09			114			52			547.82			19.61			54.07
		0.438			2.62			44			2.62			50			18			57.38			17.79			32
		0.52			4.28			48			5.24			56			34			152.59			17.7			24.28
		0.38			6.66			110			6.9			108			50			283.18			7.76			121.32
		0.765			2.62			32			8.09			48			32			297.06			63.13			90.81
		0.436			8.09			102			8.09			100			98			352.72			15.65
		0.405			8.81			108			10.47			120			118			508.84			13.62
		0.427			2.14			8			2.14			6			4			5.48			45.21
		0.398			5			94			7.38			116			114			340.72			19.91
		0.6			3.48			64.59			5.73			111.63			58.16						28.93			51.2
		0.725			1.96			44			2.35			48			12			81.78			11.36			45.48
		0.997			1.57			32			1.96			64			24			125.06			34.25			24.24
		0.833			1.76			54			2.16			90			48			161.94			23.17			35.23
		0.561			1.57			70			1.57			68			30			59.89			12.46			53.97
		0.685			1.37			30			1.57			34			4			36.57			95.33			36.69
		0.756			4.51			48			5.49			174			54			722.18			23.75			35.41
		0.831			1.96			56			5.68			96			36			453.13			25.71			58.4
		0.607			3.33			106			8.82			112			74			599.62			13.02			83.1
		0.614			5.88			60			8.43			58			24			300.21			17.45			469.41
		0.621			2.74			58			2.74			62			42			105.5			14.05			44.16
		0.754			6.66			38			11.37			72			70			617.25			35.5
		0.734			4.12			32			4.51			60			58			198.62			17.76
		0.56			5.29			40			5.49			38			28			116.83			17.97			81.75
		0.522			6.47			104			7.06			102			88			375.9			11.64			476.51
		0.63			6.08			48			6.27			48			46			189.6			17.99
		0.564			2.55			36			2.55			34			32			48.9			16.25
		0.527			2.74			56			2.94			60			52			92.96			31.72			284.53
		0.547			6.27			62			8.23			66			64			297.12			17.44
		0.541			11.17			66			11.56			74			72			462.79			17.06
		0.309			2.55			32			2.55			36			20			28.37			9.86			22.47
		0.323			2.55			28			4.51			28			26			40.79			38.97
		0.985			1.57			32			1.96			66			24			127.42			34.03			24.14
		0.515			1.76			36			1.76			34			12			30.82			28.26			39.51
		0.563			1.57			92			1.96			92			34			101.52			12.51			92.3
		0.835			1.76			54			2.35			94			50			184.45			23.26			35.43
		0.749			1.37			32			1.76			42			4			55.37			94.96			36.36
		0.529			1.96			54			2.16			60			18			68.56			29.57			49.28
		0.633			5.88			140			6.47			140			138			573.37			28.68
		0.469			5.29			134			6.66			132			36			412.31			14.97			1854.42
		0.512			2.55			108			5.1			144			72			376.01			14.36			101.91
		0.824			4.31			50			5.49			86			58			389.04			24.76			56.57
		0.538			3.72			46			4.31			56			26			129.85			14.95			25.93
		0.871			2.16			56			10.19			92			56			816.55			26.35			77.05
		0.568			5.29			102			8.62			112			66			548.37			18.64			63.75
		0.481			7.45			144			7.84			142			108			535.49			9.33			66.25
		0.487			5.68			100			10.78			110			108			577.48			11.32
		0.63			3.76			63.33			5.15			78.5			47.61						24.69			118.73
		11111*																		11111*
		222222*			11111*			11111*			11111*			11111*			11111*			222222*			11111*			11111*
		33333*			222222*			222222*			222222*			222222*			222222*			33333*			222222*			222222*
		444444*			33333*			33333*			33333*			33333*			33333*			444444*			33333*			33333*
					444444*			444444*			444444*			444444*			444444*						444444*			444444*
		0.727
		0.515
		0.993
		0.634
		0.345
		0.508						56			6.05									562.99
		0.456			2.65			20			2.27			128						46.76						25.71
		0.306			1.51			46			1.89			40			80			183.92			17.84			12.46
		0.284			0.94			40			2.84			98			16			115.24			29.44			46.56
		0.31			1.51			32			5.1			64			46			95.01			30.62			19.24
		0.428			1.89			38			7.94			54			40			395.28			25.1			17.51
		0.416			3.4			28			3.4			98			36			158.14			11.8			25.53
		0.39			1.51			26			2.46			102			50			52.69			17.2			18.63
		0.401			1.13			30			1.7			70			32			26.07			15.06			28.65
		0.354			1.13			14			2.08			54			42			12.9			12.06			26.87
		0.322			1.7			36			3.78			20			30			139.13			11.73			16.78
		0.298			1.7			24			2.65			86			4			63.94			14.99			23.71
		0.496			1.89			28			2.84			58			46			66.46			11.94			19.07
		0.403			1.32			46			3.4			60			20			130.89			15.07			18.66
		0.293			1.7			36			3.21			96			28			75			10.64			39.35
		0.282			1.7			14			1.7			66			48			22.99			10.47			29.17
		0.29			1.13			14			1.7			42			34			11.15			11.45			19.51
		0.413			1.32			26			4.91			22			12			189.96			14.05			14.13
		0.431			2.08			36			8.13			78			10			249.01			21.08			30.93
		0.388			1.89			38			2.46			76			20			44.69			24.38			29.61
		0.305			1.13			26			4.35			62			28			85.87			21.44			23.1
		0.271			3.21			20			2.27			70			34			19.75			12.39			38.02
		0.295			1.51			30			6.8			30			18			146.04			13.36			16.61
		0.409			2.84			28			2.46			52			14			50.89			15.43			25.93
		0.336			1.32			40			6.61			48			18			164.14			21.02			27.31
		0.346			1.89			36			2.65			64			18			46.88			22.84			18.47
		0.291			1.7			34			3.97			58			40			43.03			10.44			23.83
		0.306			1.7			42			6.24			40			32			217.21			13			38.46
		0.689			2.65			30			2.46			118			20			72.44			8.5			53.64
		0.647			1.32			26			2.08			72			40			29.35			8.17			23.12
		0.434			1.51			28			2.65			42			38			73.35			12.68			16.57
		0.499			1.7			24			2.08			80			24			25.42			9.92			38.43
		0.544			1.32			38			2.65			42			28			43.79			13.43			25.39
		0.405			1.51			40			9.26			54			18			1850.24			8.21			50.23
		0.363			1.7			30			1.89			290			20			53.8			12.39			47.25
		0.341			1.7			28			1.7			44			178			22.13			22.09			20.99
		0.372			1.7			50			1.51			30			18			39.18			28.44			16.56
		0.392			1.51			54			2.46			52			18			77.62			20.04			40.39
		0.466			2.27			16			2.27			58			18			27.58			24.4			34.07
		0.326			2.27			52			2.08			30			30			37.75			27.1			45.76
		0.864			2.08			32			2.27			50			20			23.22			41.08			59.34
		0.488			2.27			36			7.56			30			18			719.95			16.83			39.26
		0.901			7.56			204			10.21			256			12			880.51			15.3			396.03
		0.344			3.4			136			9.64			220			30			691.8			16.64			692.53
		0.446			5.86			182			11.53			154			34			684.1			16.15			368.99
		0.343			6.99			58			11.53			182			36			1852.92			19.54			1099.75
		0.738			3.97			96			3.78			186			12			180.77			42.44			36.6
		0.405			3.02			56			7.56			98			130			1008.11			17.89			93.45
		0.55			6.8			142			11.53			148			24			555.28			21.24			33.08
		0.437			11.53			120			11.53			140			94			771.36			20.5			355.67
		0.446			11.53			98			9.45			150			46			311.17			8.12			57.14
		0.443			9.45			70			4.72			96			72			397.1			12.16			78.89
		0.554			2.46			150			3.02			114			42			181.02			10.68			61.33
		0.436			3.02			130			11.53			148			48			837.08			25.44			242.47
		0.362			8.13			144			9.07			132			74			562.83			11.09
		0.553			9.07			236			10.02			142			130			1063.6			13.5			122.58
		0.355			10.02			74			2.08			238			70			66.34			16.86			120.49
		0.347			2.08			50			8.88			72			196			314.85			12.19			43.15
		0.412			6.43			82			8.51			64			44			549.13			11.92			27.08
		0.337			8.51			98			11.53			148			36			467.47			18.7			157.99
		0.34			11.53			122			11.53			112			98			828.89			140.23			37.36
		0.35			5.86			68			6.8			130			80			159.32			10.53			87.02
		0.36			6.8			134			7.37			66			102			337.58			15.27			43.83
		0.333			7.37			110			8.13			132			42			361.75			10.87			55.53
		0.335			8.13			102			11.53			108			90			388.56			13.37			71.45
		0.33			11.53			150			11.34			100			54			570.63			10.65			75.35
		0.473			11.34			64			3.4			148			42			73.78			9.09			96.78
		0.471			3.4			74			11.53			62			94			298.86			7.31			29.56
		0.205			11.53			62			6.05			72			42			120.88			12.83			35.1
		0.223			6.05			82			4.72			60			50			126.5			11.07			38.26
		0.2			4.72			108			0.94			80			36			32.88			10.78			29.99
		0.42			0.94			124			7.56			106			64			436.26			9.27			919.91
					7.56			30			1.89			122			66			24.93			9.77
					1.89			34			1.89			28			120			18.6			18.09
					1.32			48			3.21			48			26			48.68			27.11			35.71
		3.395			1.51			52			2.27			68			24			22.7			5.89			45.82
		2.998			2.27			63.92			5.33			50			16						11.48			32.55
		1.81			3.9									90.89			24						7.4			89.56
		2.9															45.84						17.62
		2.475
		2.424						92			6.24									5296.2
		0.88			1.72			100			5.93			250						3982.3						66.24
		1.011			1.87			4			4.99			224			32			90.32			30.17			46.05
		0.702			1.87			82			3.74			10			50			1735.36			51.8			2.97
		1.835			1.56			60			11.7			160						7239.38						38.42
		1.078			2.03			82			4.37			250			46			1631.3			30.18			33.74
		0.838			1.72			144			6.4			154			42			1408			64.15			41.12
		0.587			3.12			62			7.02			250			46			1320.08			39.22			75.88
		0.856			2.03			50			2.34			186			72			105.13			8.85			103.08
		0.509			1.56			66			4.52			64			6			1028.48			27.45			81.06
		0.645			2.5			48			1.87			124						185.46						34.28
		2.248			1.25			56			1.56			92			34			104.58			45.99			32.78
		0.768			1.09			46			1.4			80			42			46.02			23.92			35.37
		0.813			1.25			48			1.72			56			34			120.73			23.9			27.47
		0.585			1.25			34			1.25			82			30			24.18			13.2			33.78
		0.535			1.25			148			4.06			38			36			528.98			32.25			22.49
		0.547			3.74			54			6.4			202			24			3481.7			16.31			93.97
		1.306			2.03			76			7.8			242			132			611.02			11.26			53.94
		0.494			2.81			132			5.46			102			12			745.75			625.7			48.87
		0.452			2.34			80			10.3			168			38			831.52			16.35			163.73
		0.505			4.52			68			11.54			138			50			518.61			18.91			65.39
		0.436			9.2			64			9.67			84			44			444.32			15.52			37.85
		0.424			1.87			38			11.7			84			40			1405.78			11.94			48.13
		0.878			3.9			90			3.28			92			42			142.59			16.48			4.56
		1.017			2.65			58			3.74			88			62			114.95			27.65			95.72
		0.787			2.5			120			4.99			68			30			383.03			10.29			44.73
		0.634			2.34			54			4.99			152			34			113.13			10.09			69.21
		0.635			4.99			36			11.7			52			80			188.51			11.66			48.89
		0.477			11.7			48			2.03			38			14			260.22			19.27			28.1
		1.58			1.25			50			2.03			146			18			202.32			16.84			43.81
		1.298			1.25			46			2.03			98			106			115.03			24.98			31.26
		1.056			1.4			62			1.87			72			46			97.22			24.54			30.18
		0.498			1.56			52			2.03			82			36			90.23			21.49			64.64
		0.631			1.56			36			1.4			70			34			26.71			24.21			43.73
		0.652			1.4			62			3.74			40			28			791.83			20.11			28.31
		1.383			1.4			54			2.65			134			20			364.61			13.88			31.92
		0.524			1.4			56			2.34			106			60			252.05			36.08			33.2
		0.456			1.25			38			1.25			102			50			26.15			28.71			32.25
		0.729			1.09			74			2.5			42			54			167.22			25.98			27.7
		1.4			1.87			62			1.87			106			22			102.42			19.08			54.52
		0.725			1.4			46			2.65			84			38			344.51			20.65			65.81
		0.908			1.56			38			1.56			94			10			39.24			227.82			24.64
		1.472			1.56			32			1.56			48			54			22.76			37.03			18.51
		0.657			1.56			20			5.3			32			32			363.19			14.13			21.37
		1.22			3.43			64			3.12			94			18			655.2			15.78			4.04
		1.548			1.56			54			1.72			150			80			87.29			32.91			36.85
		0.617			1.25			52			2.03			70			88			221.19			33.25			24.58
		1.677			1.56			42			2.65			120			40			374.48			26.38			25.21
		0.921			1.56			50			2.03			96			40			122.7			21.68			25.49
		1.194			1.25			70			11.54			92			50			3266.28			47.04			34.36
		0.839			6.24			30			9.05			232			48			2325.56			17.49			234.84
		0.729			2.18			46			1.56			166			202			59.68			31.19			73.22
		1.216			1.4			48			2.18			62			6			314.4			418.96			44.29
		0.894			1.09			68			5.77			86			22			945.92			23.38			27.85
		0.721			4.52			8			8.27			178			46			1639.15			49.47			2037.81
		1.213			5.3			84			8.89			166			146			1178.48			21.41			0
		1.239			5.3			66			10.45			158			164			1325.54			325.95			121.45
		0.536			3.9			20			8.42			174			124			1535.81			20.08
		1.118			3.59			66			8.74			150			172			1187.66			12.64			72.27
		0.913			6.4			96			9.2			152			136			1048.05			336.29			314.4
		0.389			5.46			14			6.4			158			116			776.32			26.89			39.91
		0.276			5.77			10			9.05			100			122			1211			15.57			100.4
		0.316			2.65			20			6.08			108			92			371.51			352.28			102.53
		0.308			2.5			18			5.3			114			104			154.06			361.29			99.54
		0.358			2.18			10			1.56			26			104			11.39			152.55			44.98
		0.376			1.09			46			2.34			8			14			54.62			302.2
		0.331			1.87			56			1.72			60			6			26.58			70.69			35.75
		0.206			1.56			32			6.55			56			18			70.37			11.96			38.67
		0.19			6.55			30			4.21			34			36			41.49			7.14			20
		0.182			4.21			98			7.02			32			18			296.55			11.48			24.58
		0.96			4.37			48			1.87			118			16			39.37			15.52			95.33
					1.56			42			1.72			56			48			25.05			10.52			27.14
					1.72			48			1.87			44			28			22.34			8.99			28.57
					1.72			80			3.59			58			28			57.3			11.14			35.78
		0.57			1.25			26			11.54			84			22			71.41			6.53			50.59
		0.467			11.54			56.13			4.85			34			50						4.46			19.33
		0.945			2.78									106.96			20						12.54			78.26
		0.965															53.48						62.65
		0.628
		0.579						28			3.06									73.26
		0.472			2.22			32			2.78			42						41.54						20.19
		0.574			2.5			38			6.12			32			28			335.44			27.93			30.81
		0.514			3.06			32			11.4			58			14			550.05			20.89			22.85
		0.51			6.12			22			11.4			50			32			200.46			28.34			20.34
		0.472			11.4			28			11.4			28			32			198.02			39.8			151
		0.721			11.4			38			8.9			30			20			159.63			46.88			21.39
		0.478			6.67			26			8.06			38			16			129.54			28.08			24.9
		0.625			4.73			22			11.4			28			22			164.07			14.17			20.13
		0.495			11.4			20			7.23			28			16			81.12			25.83			12.62
		0.507			7.23			22			11.4			22			10			118.38			29.09			14.21
		0.521			11.4			28			11.4			22			10			246.58			40.17			20.8
		0.454			11.4			22			11.4			30			10			119.88			31.69			24.44
		0.51			11.4			26			8.9			22			18			155.75			34.3			24.88
		0.463			7.23			24			11.4			28			10			135.43			37.45			23.32
		0.477			11.4			18			11.4			24			16			104.04			35.87			22.11
		0.462			11.4			22			11.4			18			12			154.42			30.22			19.26
		0.465			11.4			22			8.06			26			8			80.5			40.59			17.97
		0.515			8.06			20			7.23			22			14			81.12			43.16			20.39
		0.449			7.23			24			8.34			22			10			100.4			33.67			15.73
		0.463			8.34			16			8.62			26			10			90.46			43.49			22.29
		0.451			8.62			22			5.56			22			14			51.37			25.73			11.4
		0.852			5.56			22			5.84			20			12			54.31			38.51			24.66
		0.469			5.84			24			11.4			20			10			152.65			30.03			20.67
		0.628			11.4			24			11.4			26			10			122.85			34.15			25.62
		0.471			11.4			24			11.4			24			14			126.68			25.07			20.39
		0.465			11.4			22			11.4			24			12			113.11			26.77			20.88
		0.484			11.4			20			6.67			22			12			147.75			27.41			22.59
		0.486			2.78			26			11.4			26			8			160.4			42.2
		0.457			11.12			22			4.17			30			24			57.61			42.3			18.72
		0.671			4.17			22			8.34			22			20			94.28			20.09			1100.83
		0.687			8.34			20			5			24			14			46.5			45.94			23.47
		0.416			5			22			6.12			20			14			65.17			29.58			20.43
		0.467			6.12			24			7.23			22			10			91.36			35.28			16.75
		0.481			6.12			22			9.73			26			12			124.51			34.74			63.82
		0.773			9.17			8			2.5			28			16			20.13			31.59			29.17
		0.496			1.95			12			4.45			12			20			42.8			27.98			10
		0.643			3.34			6			6.95			14						17.35						13.86
		0.426			6.95			6			1.95			6						7.29						6.04
		0.429			1.67			14			3.61			8						24.31						9.47
		0.471			3.34			26			5.56			14						197.7						20.56
		0.412			3.89			48			6.95			46						193.04						16.65
		0.781			4.45			32			7.78			56			24			240.12			58.63			35.98
		0.577			3.61			78			3.06			48			26			112.11			16.37			21.05
		0.37			3.06			28			3.89			86			18			56.74			41.41			20.63
		0.521			2.78			42			4.45			34			66			100.61			9.29			18.47
		0.423			2.78			22			2.22			48			12			23.78			23.67			28.54
		0.993			2.22			34			4.45			26			26			180.72			17.14			19.7
		0.571			3.06			28			3.06			52			14			70.62			23.74			25.27
		0.751			2.5			36			3.06			40			22			43.02			36.19			16.64
		0.471			2.5			32			7.51			38			20			258.24			28.31			32.36
		0.4			5			68			6.12			66			12			222.63			20.39			24.36
		0.378			2.5			36			5.84			86			18			359.55			30.7			64.47
		0.449			3.06			28			3.89			62			14			111.06			21.14			19.75
		0.373			3.06			36			6.67			50			30			370.68			49.35			24.49
		0.464			4.73			164			9.73			74			20			1154.87			31.9			24.73
		0.706			9.45			44			5.56			252			40			137.89			35.28
		0.378			3.61			22			2.5			62			250			20.79			14.48			43.07
		0.484			2.5			146			11.4			22			28			1248.94			20.02			17.98
		0.611			4.73			136			6.67			244			10			343.33			21.79			169.38
		0.414			3.34			206			9.45			138			200			1078.66			16.22			3055.29
		0.456			6.95			32			6.12			246			36			1045.61			12.73			125.87
		0.373			3.61			34			2.5			242			140			30.24			12.31
		0.413			2.5			188			11.4			32			240			1324.22			20.93			33.06
		0.362			9.17			36			6.95			240			16			297.25			18.41			98.06
		0.424			3.89			60			9.17			70			232			774.46			13.02			20.82
		0.881			8.62			60			9.45			204			46			611.91			20.94			52.79
		0.511			5			70			7.51			142			142			201.69			14.77			29.22
		0.975			7.51			136			6.67			72			36			374.64			12.12			32.53
		0.53			6.39			38			4.73			136			50			65.07			8.91			31.22
		0.479			4.73			36			3.89			38			116			62.68			15.02			33.27
		0.488			3.06			30			9.73			38			18			480.04			20.06			33.1
		0.466			5.28			38			10.56			56			14			226.64			21.11			85.11
		0.397			5.84			16			3.89			42			46			166.88			28.72			668.46
		0.503			3.34			42			6.39			44			30			155.79			14.62
		0.413			5.28			36			8.06			46			42			239.37			52.31
		0.458			6.12			22			5.56			62			44			65.12			18.12
		0.431			4.73			20			6.67			24			60			87.03			14.33			105.79
		0.377			5.56			28			3.34			28			20			37.13			25.95
		0.396			3.34			18			3.89			28			26			35.22			22.4			68.62
		0.394			3.34			26			5.84			18			24			57.89			12.17
		0.391			5.84			30			4.73			24			16			64.99			24.94
		0.358			4.17			14			9.45			30			22			138.48			14.6
		0.363			9.45			26			11.12			34			28			100.61			19.91
		0.356			10.84			18			7.78			24			32			61.62			22.42
		0.365			7.78			40			6.39			20			22			105.74			15.62
		0.27			5.56			22			8.06			42			18			63.03			16.43
		0.254			8.06			16			8.34			20			40			47.77			16.41
		0.454			8.34			60			7.51			16			18			158.12			16.98
		0.285			7.51			16			8.62			58			14			42.96			19.88
		0.314			8.62			16			5.56			14			56			28.41			17.84
		0.239			5.56			28			7.51			14			12			73			16.14
		0.47			7.51			112			10.01			36			12			294.93			22.07
		0.455			5.28			34			10.84			116			34			561.04			25.26			212.42
		0.696			3.34			106			6.67			114			22			224.31			10.56			18.89
		0.381			5.56			80			8.9			118			70			374.48			21.09			34.69
		0.274			8.34			50			3.89			134			78			46.49			14.68			25.58
		0.245			3.89			132			7.23			50			72			645.64			14.58			51.03
		0.551			3.06			38			7.51			190			18			259.7			11.88			143.24
		0.235			5.84			42			8.62			76			88			551.96			14.95			16.44
		0.324			6.12			66			6.67			92			70			360.86			13.61			6.39
		0.371			5.84			122			7.23			142			84			245.65			14.09			109.35
		0.49			3.06			80			5.28			124						131.95						47.23
					3.34			28			4.73			102			82			125.1			8.72			110.4
					2.78			120			9.17			48			50			267.21			16.66			14.98
					7.23			66			7.78			124			28			241.99			22.33			192.7
		1.924			6.12			56			8.62			96			30			658.79			3.5			268.57
		0.698			6.67			42.69			7.26			206			42						20.36			3.37
		0.576			6.02									59.89			184						16.28			78.33
		1.769															39.6						24.71
		0.7
		0.451						82			6.09									2296.56
		1.774			3.15			178			5.88			196						796.22						41.27
		0.593			4.83			20			6.3			194			44			384.65			19.27			106.65
		0.489			3.15			90			6.09			106			100			1874.54			13.36			53.98
		1.638			3.36			56			6.09			174						255.78						42.06
		1.89			5.46			80			6.51			60			46			463.89			17.08			5.37
		0.484			4.62			10			6.51			158			50			2078.77			17.37			188.64
		0.498			3.78			12			5.88			180						543.95						6.45
		1.047			3.15			172			5.04			156			4			473.2			7.88			126.61
		0.49			2.31			86			10.92			192			6			4149.77			14.23			174.4
		0.573			2.31			102			7.98			232			40			3921.37			9.6			32.79
		0.622			2.73			144			11.55			260			140			995.06			43.72			36.61
		0.458			7.35			52			3.36			178			156			100.4			25.22			344.08
		0.451			2.52			74			9.87			60			42			2211.45			10.63			43.81
		0.43			3.15			42			2.52			214			24			61.74			16.51			37
		0.485			2.31			30			2.94			50			92			77.49			17.72			38.54
		0.743			2.1			56			6.3			46			16			391.86			27.84			19.45
		0.377			3.99			40			2.31			100			22			46.55			24.82			47.03
		1.177			2.1			72			3.36			44			30			148.51			28.38			19.32
		0.922			3.15			118			4.41			98			26			591.65			18.77			56.06
		0.392			2.52			196			6.93			312			32			752.88			19.57			7.07
		0.814			3.57			42			5.67			224			112			311.75			9.21			133.12
		0.769			2.1			196			5.88			74			122			430.05			12.84			23.83
		1.95			5.88			22			6.93			194			40			619.9			19.43			236.92
		0.734			3.15			42			4.62			76			122			340.77			11.26			6.07
		3.121			1.68			30			2.1			80			64			23.05			42.84			27.5
		0.635			2.1			48			4.41			28			40			244.1			28.74			36.39
		0.469			2.1			44			2.94			68			12			171.83			21.79			36.37
		0.468			2.1			56			6.72			76			26			1677.31			33.5			24.26
		0.353			2.31			44			3.57			128			38			183.43			22.03			39.64
		0.235			2.52			24			9.87			70			68			4682.25			62.77			21.68
		0.435			4.2			38			2.52			152			36			96.01			21.72			5.76
		0.308			1.89			24			4.2			60			80			55.15			94.84			23.26
		0.303			4.2			22			3.99			28			22			41.08			33.29			488.71
		0.405			3.57			48			2.52			22			22			53.37			22.99			0
		0.345			1.89			42			7.77			60			20			83.99			26.19			31.57
		0.397			6.93			8			10.08			46			30			140.31			17.34			57.19
		0.299			2.94			40			6.51			32			22			104.26			11.51
		0.294			6.3			52			5.88			52			30			142.53			80.55			31.38
		0.77			2.94			34			2.94			80			14			66.68			3.43			72.92
					2.31			32			2.52			56			6			38.25			3.84			23.07
					1.89			58			9.45			44			24			270.12			16.14			25.42
					3.99			28			1.89			72			20			14.69			14.8			38.21
		0.875			1.89			26			2.52			26			24			17.78			9.39			22.7
		0.94			2.52			61.64			5.51			24			10						18.79			60.42
		0.773			3.25									108.68			18						9.83			65.76
		0.854															45.05						23.36
		1.322
		1.261						26			6.07									902.91
		1.33			5.59			90			8.02			170						708.65						125.32
		1.339			7.53			84			8.02			94						582.75						34.13
		1.005			7.05			82			4.37			94			62			350.81			9.03			164.5
		0.71			3.16			144			11.42			94						3774.31						76.87
		0.728			3.16			74			11.42			250			12			1296.06			8.45			58.65
		0.717			6.32			58			10.69			90			206			1108.98			247.13			56.89
		0.699			3.64			62			10.45			78			24			1119.4			37.75			45.52
		0.761			5.1			58			7.29			80			26			571.46			49.98			37.89
		0.844			2.92			118			7.78			78			34			640.76			31.13			48.19
		0.67			6.32			86			11.42			116			24			1479.85			38.27			143.14
		0.769			6.32			176			7.78			178			30			1260.69			20.46			156.42
		0.663			6.56			92			11.42			226			98			718.43			268.41			112.06
		0.908			11.42			110			5.59			90			50			467.94			16.91			72.77
		0.848			5.1			86			8.75			110			50			871.43			12.83			16.79
		1.162			4.62			116			8.26			118			104			641.97			13.91			14.96
		0.922			6.56			64			8.51			116			112			405.74			26.9			97.28
		0.663			8.51			84			5.83			62			58			316.95			15.44			41.24
		0.754			5.83			70			5.1			82			38			444.56			14.11			40.5
		1.172			4.62			72			7.29			96			62			593.46			23.2			6.22
		1.084			3.64			48			7.53			96			88			1032.48			22.06			16.04
		0.722			3.89			54			4.13			118			90			319.86			16.66			4.76
		1.391			3.64			106			3.4			84			106			261.49			21.76			13.75
		1.588			3.4			22			7.29			116			78			780.53			26.62			88.7
		1.23			7.29			54			3.64			142			76			290.09			157.74			17.18
		1.205			2.92			50			4.62			68			48			370.6			249.32			58.13
		1.124			3.64			52			2.19			74			4			85.38			93.24			49.86
		0.727			2.19			40			3.16			54			4			272.52			91.43			25.51
		0.569			1.7			64			6.07			62			34			944.64			25.05			10.21
		0.547			2.67			52			2.92			98			54			287.33			30.2			30.64
		0.987			2.19			40			3.16			80			58			213.24			41.46			29.69
		0.693			2.43			46			3.16			56			34			227.32			31.6			20.77
		0.586			2.19			64			8.26			64			28			612.51			41.74			27.16
		0.954			8.26			46			4.37			102			26			134.27			40.98			42.22
		0.662			3.64			52			8.99			54			44			275.38			22.97			26.61
		0.641			5.35			58			5.35			56			30			591.41			14.88			37.4
		0.537			3.16			48			6.56			112			32			281.86			12.94			34.12
		0.68			3.64			52			3.64			62			44			153.58			21.39			21.76
		0.526			2.19			48			4.37			72			40			300.17			19.89			35.04
		0.565			2.19			82			6.8			72			46			621.22			21.82			46.97
		2.126			4.86			32			3.64			138			30			107.33			33.25			81.34
		0.91			2.67			28			3.4			46			78			87.64			15.9			19.48
		0.534			2.67			40			3.4			48			20			115.6			23.68			22.23
		0.666			2.67			120			4.86			50			12			311.88			33.67			29.07
		0.526			4.62			64			3.64			122			22			156.3			23.26			146.11
		0.521			3.16			36			5.59			76			32			974.52			13.84			42.7
		1.703			2.43			48			5.83			82			44			339.54			9.61			4.12
		0.887			4.62			156			5.59			64			66			465.67			57.06			14.65
		1.688			3.64			22			8.26			156			46			550.12			30.13			106.44
		0.855			5.59			68			7.05			100			80			637.83			11.57			4.79
		1.461			4.13			30			3.64			172			22			56.89			28.49			83.99
		1.109			3.64			72			5.1			30			92			1215.94			39.93			26.05
		0.553			2.67			28			4.37			140			14			201.56			24.39			42.88
		1.393			3.16			64			6.32			52			58			938.8			52.08			5.4
		1.155			2.67			46			4.62			88			44			323.91			26.5			61.03
		0.934			3.16			24			6.56			82			4			594.22			152.73			29.12
		0.643			2.92			26			6.56			62			44			756.6			30.91			4.72
		1.109			5.35			64			5.59			104			44			482.24			48.5			4.47
		1.317			2.43			128			6.56			156			66			1791.06			42.19			87.22
		1.004			3.89			126			5.83			196			62			1090.85			65.51			127.43
		1.273			3.4			22			4.62			162			104			163.97			33.51			391.29
		1.041			3.16			60			2.92			38			72			168.98			37.1			19.73
		1.107			2.43			24			5.59			90			6			706.72			289			65.21
		1.099			3.89			56			6.07			114			36			543.6			21.81			18.03
		0.39			3.64			56			4.86			68			10			292.77			307.45			74.15
		0.413			3.89			58			4.86			60			10			346.46			377.8			85.83
		0.349			2.92			38			5.35			56			4			200.5			68.44			108.27
		0.265			3.64			34			5.59			36			4			222.77			96.61			77.57
		0.339			3.64			24			6.56			36			4			273.96			68.46			72.98
		0.353			3.4			34			11.42			38			8			329.58			327.45			45.99
		0.355			6.32			56			4.37			74			20			101.07			308.26			17.18
		0.337			3.89			82			5.83			56			32			227.88			12.15			34.86
		0.88			3.16			34			2.43			112			34			24.47			11.15			59.82
					1.94			44			4.86			38			62			72.49			11.8			20.88
					3.4			50			3.89			44			20			74.15			12.36			24.33
					3.64			28			3.16			54			26			47.12			12.41			23.45
		1.782			2.19			20			3.4			42			32			36.67			9.42			14.36
		1.049			2.43			61.97			5.94			32			24						14.86			15.82
		0.817			4.06									90.62			14						22.43			53.23
		0.846															44.75						61.91
		3.846
		1.232						66			5.64									1246.26
		0.594			2.93			46			2.51			124						194.84						35.11
		1.069			1.67			34			2.3			74			56			154.09			46.08			47.05
		1.073			1.67			42			2.51			82			26			165.63			45.14			24.07
		0.726			1.67			74			8.36			78			38			5851.77			25.94			15.63
		0.809			3.13			52			6.27			182			46			957.86			26.81			36.21
		0.628			2.3			48			3.55			124			94			181.35			82.29			28.67
		0.535			2.09			40			6.69			86			46			729.46			39.11			27.09
		0.553			2.72			34			6.9			102			52			1080.94			10.96			23.54
		1.031			3.76			48			4.18			146			40			352.02			32.87			23.71
		0.452			1.67			38			3.55			116			90			235.5			38.2			36.97
		0.475			1.88			32			3.13			82			52			125.8			25.3			24.79
		0.441			1.67			38			5.43			64			38			220.78			23.26			20.67
		0.53			1.67			38			2.51			76			28			80.51			20.67			35.02
		0.421			1.67			36			5.43			58			34			683			17.09			26.48
		0.968			1.67			42			3.34			122			32			87.56			13.59			22.61
		0.932			2.3			32			3.34			58			78			79.33			36.24			33.09
		0.447			1.67			34			3.13			50			28			69.02			14.81			23.02
		0.589			2.09			30			3.13			50			30			132.71			17.61			24.91
		1.028			1.88			24			2.09			80			32			35.2			12.05			20.18
		1.059			1.67			32			4.18			40			52			331.79			15.65			26.29
		0.913			1.67			24			2.93			82			20			180.23			14.89			20.98
		0.801			1.46			36			1.88			66			44			45.38			34.94			14.94
		0.914			1.46			28			1.46			54			36			22.36			34.94			34.29
		0.773			1.46			36			2.09			26			20			107.43			14.23			25.37
		0.614			1.88			44			2.51			50			14			175.43			29.32			20.47
		0.513			1.88			30			1.25			66			24			43.37			38.67			22.29
		0.729			1.05			42			1.88			38			36			72.28			37.07			22.39
		3.13			1.88			36			2.3			48			26			96.7			30.42			24.68
		0.729			2.09			42			2.3			46			24			85.34			36.7			17.8
		0.627			2.09			34			1.88			48			24			36.94			37			28.27
		0.509			1.88			38			1.67			32			24			30.84			31.78			31.96
		1.68			1.67			112			4.18			36			14			383.95			31.66			46.27
		0.774			3.76			44			9.82			126			14			7684.15			22.65			102.49
		2.17			2.3			48			7.52			250			26			285.07			29.87			45.56
		3.684			7.52			46			7.11			52			158			205.07			734.09			32.82
		1.144			7.11			56			8.78			46			20			241.33			31.27			35.13
		0.852			8.78			48			3.55			54			20			596.4			30.62			116.95
		0.651			2.09			56			2.51			100			18			124.34			30.49			23.35
		0.572			2.3			60			4.39			64			52			1009.79			52.46			45.66
		3.127			3.76			66			6.69			106			26			4288.4			31.18			39.29
		2.432			2.3			40			2.51			174			30			195.26			129.21
		0.632			2.09			48			2.09			68			172			110.4			464.71			27.5
		2.443			2.09			8			0.21			62			32			2.19			44.3			23.37
		0.842			0.21			110			4.18			16			32			258.22			27.24			21.16
		0.942			2.3			10			11.08			108						3811.19						166.72
		1.282			2.3			38			4.18			110			44			975.91			19.94
		0.549			2.09			62			2.93			96			108			111.11			629.03			388.53
		0.378			2.93			26			5.85			60			90			1086.16			55.77			47.68
		0.256			2.3			42			2.93			76			30			113.48			21.8
		0.219			2.51			42			3.76			46			74			212.52			87.71			94.06
		0.296			2.72			16			1.05			60			36			21.54			25.86
		1.04			0.84			36			2.93			16			58			54.69			26.56
					2.93			28			2.51			34			14			32.26			106.99
					1.88			46			2.09			34			32			27.82			19.77			21.1
					2.09			58			11.49			52			14			150.98			18.28			40.37
		0.878			9.41			34			11.49			60			14			190.46			19.85			50.68
		0.459			8.99			42.63			4.14			56			26						9.3			24.71
		0.368			2.63									75.65			30						12.63			38.81
		0.331															42.29						64.23
		0.321
		0.308						88			2.24									220.27
		1.536			1.5			36			1.68			112						37.01						50.19
		0.491			1.31			30			1.31			48			52			16.39			21.26			26.94
		0.356			1.31			40			2.06			34			22			31.37			20.7			21.98
		0.493			2.06			26			1.5			46			16			14.45			17.87			39.09
		0.744			1.5			32			1.68			30			20			16.56			11.58			30.89
		0.427			1.68			42			2.99			32			10			505.19			19.8			33.65
		0.368			1.5			42			2.24			110			18			63.79			10.91			26.56
		0.317			1.68			40			1.5			58			48			24.56			39.34			34.73
		0.302			1.5			62			3.74			46			22			158.57			19.3			46.26
		0.45			2.24			40			2.81			86			14			568.65			17.21			24.2
		0.294			1.5			62			3.37			272			52			155.41			15.59			3098.35
		0.391			2.99			38			2.62			108			58			42.42			20.81			40.67
		0.365			2.24			60			2.24			44			58			41.18			12.28			36.67
		0.303			2.24			68			4.49			58			14			113.9			17.63			110.33
		0.287			3.74			44			5.05			84			10			172.71			17.54			36.21
		0.335			3.93			66			11.03			76			48			330.77			9.47			37.64
		0.338			10.47			112			8.79			102			36			522.41			21.98			43.8
		0.367			3.37			54			2.62			152			40			57.38			13.58			40.39
		0.293			1.87			46			1.87			60			116			24.93			12.25			28.05
		0.509			1.87			146			3.55			44			40			156.9			12.64			60.08
		0.327			2.62			252			2.62			154			18			219.43			10.09			692.3
		0.297			1.87			198			6.73			250			16			777.96			24.56
		0.342			2.43			60			3.37			342						81.63						1536.37
		0.335			2.06			104			7.85			66			170			266.81			19.91			32.59
		0.57			7.48			30			2.06			116			40			46.14			15.39			100.09
		0.36			1.5			88			4.3			44			60			163.11			7.95			16.92
		0.318			1.87			32			2.24			116			24			19.96			19.63			122.82
		0.318			2.24			26			2.06			30			58			23.95			8.81			28.24
		1.205			2.06			60			2.43			34			16			52.1			12.62			35.25
		0.523			2.24			42			3.37			64						134.46						147.85
		0.45			1.87			40			8.79			70						582.25						26.5
					8.79			176			0.94			184			28			52.01			18.81			28.33
					0.94			18			3.37			174			130			25.72			19.07
					3.37			36			2.81			24						291.2						19.18
		0.342			1.68			28			1.68			86			4			33.39			25.81			23.23
		0.508			1.31			65.67			3.44			38			42						41.31			21.77
		0.344			2.63									94.28			20						22.11			1340.8
		0.355															41.25						18.06
		0.443
		0.469						38			7.98									98.25
		0.404			7.98			12			5.88			36						65.71						53.09
		0.431			5.88			10			7.98			22						27.45						19.02
		0.349			7.98			16			5.04			10						28.63						12.04
		0.8			5.04			58			6.51			16						207.64						25.4
		0.385			5.67			14			5.88			72						49.64						177.72
		0.349			5.88			14			8.82			18						49.89						20.52
		0.487			8.82			16			6.09			14						78.74						21.37
		0.411			6.09			18			6.72			30						46.91						24.44
		1.167			6.72			54			5.88			20						338.69						25.15
		0.784			2.31			32			3.36			72						41.4						22.3
		0.794			2.73			16			9.45			32			36			52.77			15.92			34.29
		0.374			9.45			66			3.99			16			8			178.77			14.29			23.97
		0.339			3.57			16			5.25			92						38.84						87.77
		0.611			4.2			44			3.78			18						441.13						20.57
		0.594			1.89			36			2.52			100			2			126.44			2.51			25.45
		0.391			1.68			48			4.2			64			56			246.78			38.72			20.46
		0.398			1.68			36			1.68			74			34			26.39			31.15			37.3
		0.563			1.68			34			1.68			42			36			19.36			34.39			29.48
		0.647			1.68			36			2.31			34			22			70.57			14.06			27.71
		1.14			1.68			34			1.68			50			16			47.9			10.76			23.47
		0.633			1.26			46			2.1			48			28			39.41			23.28			24.2
		0.423			1.89			24			2.31			48			20			27.58			33.43			18.58
		0.414			2.1			18			3.15			30			34			39.02			13.41			20.94
		0.396			2.73			30			2.52			22			14			81.52			23.2			11.11
		0.352			2.1			52			3.78			50			16			465.39			32.59			22.08
		1.029			2.1			68			2.52			108			22			149.95			33.18			33.74
		1.047			1.68			30			1.89			94			58			30.38			35.58			30.63
		0.792			1.68			38			2.31			38			56			42.08			15.56			18.16
		0.802			2.31			26			1.89			44			20			19.46			19.09			30.74
		0.61			1.68			24			1.47			26			18			13.45			23.53			24.26
		0.368			1.47			44			6.51			26			10			669.88			26.14			27.29
		0.4			1.68			54			4.41			100			12			452.49			22.1			20.73
		0.537			2.73			36			2.31			98			64			120.75			36.83			28.3
		0.571			1.47			18			4.62			66			46			155.62			31.11			23.66
		1.947			3.99			44			5.88			42			28			279.77			34.61			16.32
		0.451			3.36			26			1.68			78			6			16.07			287.68			34.12
		0.585			1.68			42			2.94			26			36			54.1			23.06			21.77
		1.096			2.52			50			3.78			46			12			162.39			17.38			35.83
		0.449			1.89			44			2.73			80			16			96.65			17.76			19.62
		0.622			1.89			58			3.99			62			56			1040.98			12.31			21.42
		1.204			1.68			40			2.31			134			32			47.92			24.25			23.23
		0.57			2.1			40			3.57			46			68			250.61			33.33			27.98
		1.032			1.05			38			2.94			120			24			270.67			18.92			21.57
		0.517			1.89			34			2.1			84			90			39.6			40.94			24.57
		0.403			1.68			38			1.68			42			46			62.7			34.91			21.81
		0.454			1.26			16			11.55			60			18			1335			17.4			19.12
		0.353			3.15			60			11.55			96			28			526.68			42.89			110.2
		0.376			11.55			6			8.4			80			86			589.48			385.97
		0.401			1.89			82			11.55			68			78			525.48			38.65
		0.568			11.55			38			2.31			88			66			35.38			135.44			76.97
		0.441			1.89			78			6.51			38			50			248.27			19.45			30.79
		0.404			6.51			38			6.72			84			20			99.63			19.11			86.53
		0.721			3.36			46			9.66			42			46			181.61			10.48			38.57
		0.518			8.82			30			3.78			50			12			54.57			17.83			31.22
		0.449			3.78			58			9.24			36			32			398.87			14			22.95
		0.455			9.24			58			9.87			76			18			313.39			19.24
		0.452			7.98			42			6.93			72			74			173.58			37.8			34.28
		0.343			6.93			4			9.87			62			34			668.93			15.18			31.21
		0.403			6.51			60			10.08			94			24			375.94			16.28
		0.362			10.08			60			5.88			72			92			168.97			309.72
		0.501			5.88			62			11.55			64			70			430.93			24.03
		0.382			11.55			58			5.88			82			62			186.04			24.7
		0.328			5.88			34			8.19			70			80			129.22			30.55
		0.413			8.19			30			7.14			46			68			172.65			43.34			16.96
		0.371			7.14			38			5.88			60			30			85.14			11.98			16.42
		0.358			5.88			34			11.34			40			42			340.88			19.81			22.52
		0.349			10.29			28			8.82			60			26			128.03			12.51
		0.342			8.61			44			6.72			38			58			96.98			45.43			17.96
		0.372			6.72			64			11.55			44			24			324.37			20.49			26.23
		0.859			9.66			60			5.67			68			24			126.21			9.94
		1.093			5.67			94			11.55			60			66			388.68			29.54
		0.545			11.55			32			7.56			94			58			79.15			24.69			77.47
		0.864			7.56			32			7.98			30			58			87.33			15.7			27.77
		0.889			7.98			56			5.88			32			14			131.24			15.99			25.43
		1.129			5.25			22			1.68			60			18			31.75			12.22
		1.314			0.84			20			1.89			22			58			41.32			32.2
		0.87			0.63			8			1.26			20			20			13.73			74.94			496.41
		0.442			0.84			10			1.89			20			6			29.39			222.22
		0.352			0.84			12			2.94			18			18			47.05			46.94
		0.367			0.63			14			2.1			18			16			33.19			59.28
		0.353			0.84			12			5.46			14			16			86.09			56.43			175.17
		0.364			0.84			8			4.41			12			6			30.69			254.55			404.54
		0.342			0.84			6			1.68			8			6			5.94			318.17
		0.385			0.84			14			3.36			8			6			14.19			81.06
		0.277			3.36			8			3.78			12			6			8.32			52.6
		0.258			3.78			8			5.88			6			10			12.45			27.21
		0.25			5.88			12			5.88			6			4			21.4			57.4
		0.276			5.88			10			5.88			10			4			16.09			49.29
		0.226			5.88			56			11.34			8			8			270.69			36.41
		0.216			9.03			44			3.15			62			6			47.12			35.36
		0.303			2.31			34			3.36			54			60			32.94			30.49			22.98
		0.202			2.73			62			2.73			38			26			61.43			9.15			31
		0.55			2.1			40			2.1			90			20			25.5			10.27			80.19
					2.1			36			1.89			44			52			14.52			9.29			24.7
					1.89			30			1.68			34			24			11.61			14.41			34.92
					1.68			34			2.31			32			14			32.2			8.69			29.55
		2.156			1.89			40			1.89			46			12			14.51			14.02			30.15
		1.993			1.89			35.63			5.1			38			18						15.5			33.79
		0.592			4.22									49.76			16						7.85			34.8
		1.281															32.76						46.44
		2.474
		0.615						102			9.16									4937.24
		1.062			2.98			44			7.1			250						2065.94						84.7
		0.528			2.98			26			3.21			146			130			53.21			57.37			79.03
		0.896			3.21			42			4.35			28						390.06						37.11
		0.588			2.75			30			6.18			70						1437.2						35.02
		0.875			3.66			24			6.18			94			10			114.02			5.76			31.11
		0.804			6.18			24			3.43			30						116.57						29.7
		1.152			2.52			46			3.89			32						110.91						30.02
		0.907			3.66			48			3.43			54						227.42						37.32
		0.75			2.52			24			1.83			74			24			30.13			24.76			24.86
		2.604			1.83			108			7.33			28			34			1103.17			36.17			21.11
		0.941			5.72			48			3.21			172			12			185.82			31.43			4.31
		0.744			2.29			70			4.58			72			124			865.29			35.62			37.81
		1.924			2.52			66			6.87			164			26			1109.13			28.39			31.16
		1.321			2.75			98			4.81			178			116			432.9			22.01			35.28
		1.909			2.75			52			7.33			120			104			3626.59			16.3			104.82
		0.664			3.66			56			3.66			190			36			303.08			28.04			97.36
		0.814			2.29			36			5.27			88			74			345.04			636.03			26.94
[truncated: 929 more rows]
