# Supplementary material for: Kir2.1 dysfunction at the sarcolemma and the sarcoplasmic reticulum causes arrhythmias in a mouse model of Andersen–Tawil syndrome type 1
Source: Nat Cardiovasc Res. 2022 Oct 17;1(10):900–17. doi: 10.1038/s44161-022-00145-2 (PMC11358039; doi:10.1038/s44161-022-00145-2)
Supplement: Supplementary file 19 — Statistical Source Data [file 44161_2022_145_MOESM19_ESM.xlsx]

## Sheet: Ext. Dat. Fig 10
		Normalized Current-Voltage Relationships (a.u.)
	Vm (mV)	IK1						IK1 without rectification						IK1 without rectification + flecainide
	-140	-0.833	-0.465	-0.8	-0.401	-0.413	-0.106	-1.025	-0.967	-1.354	-1.188	-1.3	-1.084	-0.626	-0.704	-0.871	-0.924	-0.643	-0.972
	-130	-0.771	-0.416	-0.711	-0.365	-0.39	-0.097	-1.19	-0.924	-1.301	-1.192	-1.205	-1.022	-0.586	-0.652	-0.754	-0.957	-0.618	-0.871
	-120	-0.694	-0.36	-0.66	-0.335	-0.36	-0.086	-1.101	-0.921	-1.11	-1.052	-1.168	-0.975	-0.545	-0.681	-0.721	-0.878	-0.56	-0.796
	-110	-0.639	-0.299	-0.569	-0.297	-0.333	-0.079	-1.058	-0.848	-1.117	-0.929	-1.081	-0.914	-0.497	-0.647	-0.665	-0.764	-0.55	-0.737
	-100	-0.579	-0.333	-0.508	-0.265	-0.3	-0.073	-1.048	-0.852	-1.057	-0.807	-1.042	-0.839	-0.468	-0.627	-0.611	-0.742	-0.525	-0.698
	-90	-0.511	-0.278	-0.472	-0.239	-0.274	-0.065	-0.955	-0.817	-0.938	-0.742	-0.971	-0.782	-0.435	-0.726	-0.579	-0.719	-0.466	-0.625
	-80	-0.439	-0.21	-0.43	-0.222	-0.245	-0.057	-0.722	-0.815	-0.863	-0.736	-0.9	-0.706	-0.378	-0.683	-0.484	-0.693	-0.414	-0.556
	-70	-0.36	-0.175	-0.389	-0.209	-0.219	-0.05	-0.628	-0.68	-0.799	-0.625	-0.784	-0.642	-0.338	-0.642	-0.461	-0.655	-0.437	-0.5
	-60	-0.332	-0.157	-0.345	-0.194	-0.192	-0.043	-0.496	-0.631	-0.737	-0.555	-0.687	-0.562	-0.288	-0.584	-0.402	-0.627	-0.345	-0.45
	-50	-0.287	-0.129	-0.308	-0.171	-0.16	-0.039	-0.475	-0.532	-0.564	-0.52	-0.584	-0.472	-0.242	-0.529	-0.363	-0.546	-0.321	-0.379
	-40	-0.258	-0.106	-0.24	-0.134	-0.128	-0.034	-0.384	-0.477	-0.509	-0.504	-0.471	-0.383	-0.232	-0.444	-0.328	-0.433	-0.332	-0.32
	-30	-0.23	-0.11	-0.218	-0.109	-0.109	-0.03	-0.306	-0.374	-0.389	-0.385	-0.35	-0.295	-0.15	-0.355	-0.233	-0.32	-0.272	-0.247
	-20	-0.195	-0.123	-0.207	-0.113	-0.103	-0.023	-0.137	-0.252	-0.25	-0.267	-0.252	-0.199	-0.03	-0.23	-0.193	-0.217	-0.187	-0.176
	-10	-0.062	-0.089	-0.105	-0.095	-0.091	-0.015	0.029	-0.108	-0.098	-0.113	-0.099	-0.086	0.102	-0.095	-0.055	-0.087	-0.077	-0.078
	0	0.088	0.044	0.045	0.047	0.054	0.006	0.203	0.045	0.073	0.046	0.061	0.052	0.229	0.043	0.088	0.048	0.04	0.048
	10	0.238	0.202	0.199	0.202	0.202	0.115	0.368	0.209	0.245	0.207	0.228	0.219	0.374	0.189	0.233	0.18	0.154	0.206
	20	0.388	0.368	0.352	0.374	0.358	0.333	0.539	0.375	0.415	0.37	0.383	0.358	0.513	0.338	0.393	0.321	0.278	0.342
	30	0.538	0.517	0.513	0.513	0.535	0.495	0.727	0.543	0.595	0.522	0.547	0.523	0.643	0.495	0.564	0.463	0.406	0.495
	40	0.654	0.686	0.67	0.682	0.67	0.658	0.848	0.716	0.731	0.681	0.715	0.681	0.799	0.653	0.681	0.611	0.527	0.648
	50	0.84	0.849	0.838	0.828	0.815	0.828	1.062	0.883	0.946	0.838	0.876	0.841	0.98	0.814	0.881	0.747	0.64	0.806
	60	1	1	1	1	1	1	1.294	1.059	1.105	0.993	1.042	1.022	1.066	0.98	1.076	0.888	0.775	0.964
	Normalized IK1 at -40mV (a.u.
	IK1		IK1 without rectification		IK1 without rectification + flecainide
	-0.258		-0.384		-0.232
	-0.106		-0.477		-0.444
	-0.24		-0.509		-0.328
	-0.134		-0.504		-0.433
	-0.128		-0.471		-0.332
	-0.034		-0.383		-0.32
